# Supplementary material for: Exploring the druggable space around the Fanconi anemia pathway using machine learning and mechanistic models
Source: BMC Bioinformatics. 2019 Jul 2;20:370. doi: 10.1186/s12859-019-2969-0 (PMC6604281; doi:10.1186/s12859-019-2969-0)
Supplement: Supplementary file 5 — Table S5. Enrichment analysis of the most relevant genes. First column: term detected in the enrichment analysis; second column: overlap; third column: p-value; fourth column: adjusted p-value; fifth column: Z score; sixth column combined score; seventh column genes annotated to the term. (XLSX 199 kb) [file 12859_2019_2969_MOESM5_ESM.xlsx]

## Sheet: GOBiological Process
Term	Overlap	P-value	Adjusted P-value	Z-score	Combined Score	Genes
regulation of metaphase/anaphase transition of cell cycle (GO:1902099)	2019-02-09	2.43957e-05	0.00158503	-3.05667	32.4652	CENPE;PLK1
tetrahydrofolate metabolic process (GO:0046653)	2019-02-14	6.15128e-05	0.00187614	-2.63428	25.5427	MTHFD1;TYMS
regulation of mitotic centrosome separation (GO:0046602)	2019-02-12	4.46583e-05	0.00158503	-2.37713	23.8104	NEK2;KIF11
regulation of mitotic sister chromatid separation (GO:0010965)	2019-02-16	8.10347e-05	0.0020354	-2.43447	22.9342	CENPE;PLK1
mitotic nuclear division (GO:0140014)	3/75	3.31645e-05	0.00158503	-2.22332	22.9314	PLK1;BIRC5;KIF11
regulation of mitotic metaphase/anaphase transition (GO:0030071)	2019-02-16	8.10347e-05	0.0020354	-2.34638	22.1044	CENPE;PLK1
regulation of mitotic cell cycle phase transition (GO:1901990)	4/185	1.53508e-05	0.00158503	-1.91733	21.2523	CENPE;PLK1;CDK1;NEK2
regulation of glial cell differentiation (GO:0045685)	2019-01-07	0.00593574	0.0366386	-4.00584	20.537	CDK1
tetrahydrofolate interconversion (GO:0035999)	2019-02-08	1.89839e-05	0.00158503	-1.86944	20.3244	MTHFD1;TYMS
spindle assembly (GO:0051225)	3/81	4.17726e-05	0.00158503	-1.96829	19.8468	BIRC5;NEK2;KIF11
phosphorylation (GO:0016310)	5/387	1.35041e-05	0.00158503	-1.72403	19.3307	PLK1;RARA;CDK1;BIRC5;NEK2
regulation of centrosome cycle (GO:0046605)	2019-02-27	0.000235727	0.00479311	-2.24991	18.7932	NEK2;KIF11
protein localization to nuclear envelope (GO:0090435)	2019-01-07	0.00593574	0.0366386	-3.62333	18.576	PLK1
epithelium development (GO:0060429)	3/116	0.000121832	0.00289014	-1.96413	17.7025	MTHFD1;RARA;CDK1
Golgi disassembly (GO:0090166)	2019-01-07	0.00593574	0.0366386	-3.18754	16.3417	CDK1
sister chromatid segregation (GO:0000819)	2/33	0.000353536	0.00628999	-2.02017	16.0553	TOP2A;PLK1
regulation of dopamine metabolic process (GO:0042053)	2019-01-07	0.00593574	0.0366386	-3.11151	15.952	CHRNB2
central nervous system neuron axonogenesis (GO:0021955)	2019-01-08	0.00678099	0.0366517	-3.13935	15.6768	CHRNB2
cell cycle G2/M phase transition (GO:0044839)	3/128	0.00016306	0.00348133	-1.79661	15.6689	PLK1;CDK1;NEK2
retinoic acid receptor signaling pathway (GO:0048384)	2019-01-08	0.00678099	0.0366517	-3.10251	15.4928	RARA
regulation of protein localization to nucleus (GO:1900180)	2019-02-28	0.000253733	0.00483261	-1.84158	15.2468	PLK1;CDK1
positive regulation of T-helper 2 cell differentiation (GO:0045630)	2019-01-07	0.00593574	0.0366386	-2.94225	15.0842	RARA
nuclear envelope disassembly (GO:0051081)	2/47	0.000718765	0.0099004	-2.07922	15.0493	PLK1;CDK1
positive regulation of catecholamine secretion (GO:0033605)	2019-01-07	0.00593574	0.0366386	-2.92467	14.9941	CHRNB2
negative regulation of chromosome organization (GO:2001251)	2019-01-07	0.00593574	0.0366386	-2.85843	14.6545	TOP2A
purine nucleobase biosynthetic process (GO:0009113)	2019-01-07	0.00593574	0.0366386	-2.84483	14.5848	MTHFD1
regulation of mitotic cell cycle (GO:0007346)	4/166	1.00127e-05	0.00158503	-1.26508	14.5632	PLK1;CDK1;BIRC5;NEK2
pyrimidine deoxyribonucleotide biosynthetic process (GO:0009221)	2019-01-07	0.00593574	0.0366386	-2.81205	14.4167	TYMS
aspartate family amino acid metabolic process (GO:0009066)	2019-01-11	0.00931268	0.0383742	-3.0767	14.3878	MTHFD1
regulation of G2/M transition of mitotic cell cycle (GO:0010389)	3/150	0.000260304	0.00483261	-1.74279	14.3844	PLK1;CDK1;NEK2
mitotic spindle organization (GO:0007052)	3/75	3.31645e-05	0.00158503	-1.38641	14.2995	CENPE;BIRC5;KIF11
regulation of interleukin-13 production (GO:0032656)	2019-01-08	0.00678099	0.0366517	-2.84992	14.2315	RARA
regulation of attachment of spindle microtubules to kinetochore (GO:0051988)	2019-01-11	0.00931268	0.0383742	-3.01206	14.0855	NEK2
dicarboxylic acid biosynthetic process (GO:0043650)	2019-01-11	0.00931268	0.0383742	-2.94643	13.7786	MTHFD1
regulation of cell cycle (GO:0051726)	4/216	2.82016e-05	0.00158503	-1.31195	13.7442	PLK1;RARA;CDK1;BIRC5
regulation of mitotic nuclear division (GO:0007088)	3/85	4.82562e-05	0.00158503	-1.37961	13.712	PLK1;NEK2;KIF11
response to ammonium ion (GO:0060359)	2019-01-09	0.00762556	0.0378618	-2.75838	13.4506	CHRNB2
kinetochore assembly (GO:0051382)	2019-01-09	0.00762556	0.0378618	-2.74458	13.3833	CENPE
negative regulation of cell adhesion mediated by integrin (GO:0033629)	2019-01-08	0.00678099	0.0366517	-2.65639	13.2651	SERPINE1
positive regulation of protein localization to nucleus (GO:1900182)	2/43	0.000601612	0.00970197	-1.75751	13.0335	PLK1;CDK1
negative regulation of retinoic acid receptor signaling pathway (GO:0048387)	2019-01-08	0.00678099	0.0366517	-2.60941	13.0304	EZH2
regulation of ubiquitin protein ligase activity (GO:1904666)	2/37	0.000445046	0.00760139	-1.67562	12.9313	PLK1;CDK1
regulation of cell cycle G2/M phase transition (GO:1902749)	3/85	4.82562e-05	0.00158503	-1.29761	12.897	PLK1;CDK1;NEK2
central nervous system projection neuron axonogenesis (GO:0021952)	2019-01-11	0.00931268	0.0383742	-2.71664	12.704	CHRNB2
Golgi inheritance (GO:0048313)	2019-01-10	0.00846946	0.0383742	-2.66191	12.7007	CDK1
alpha-amino acid biosynthetic process (GO:1901607)	2019-01-09	0.00762556	0.0378618	-2.56944	12.5292	MTHFD1
purine nucleotide biosynthetic process (GO:0006164)	2019-01-08	0.00678099	0.0366517	-2.44256	12.1973	MTHFD1
positive regulation of hemostasis (GO:1900048)	2019-01-10	0.00846946	0.0383742	-2.55628	12.1967	SERPINE1
regulation of single stranded viral RNA replication via double stranded DNA intermediate (GO:0045091)	2019-01-11	0.00931268	0.0383742	-2.60433	12.1788	TOP2A
methionine metabolic process (GO:0006555)	2019-01-12	0.0101552	0.0383742	-2.64967	12.1614	MTHFD1
sulfur amino acid biosynthetic process (GO:0000097)	2019-01-08	0.00678099	0.0366517	-2.42966	12.1329	MTHFD1
positive regulation of ubiquitin protein ligase activity (GO:1904668)	2/83	0.00222237	0.0202948	-1.97728	12.0796	PLK1;CDK1
microtubule cytoskeleton organization involved in mitosis (GO:1902850)	2/45	0.000658916	0.00970197	-1.63198	11.9541	CENPE;KIF11
attachment of mitotic spindle microtubules to kinetochore (GO:0051315)	2019-01-12	0.0101552	0.0383742	-2.58008	11.842	CENPE
negative regulation of fibrinolysis (GO:0051918)	2019-01-10	0.00846946	0.0383742	-2.46748	11.773	SERPINE1
regulation of synaptic transmission, dopaminergic (GO:0032225)	2019-01-09	0.00762556	0.0378618	-2.41192	11.7611	CHRNB2
ciliary basal body-plasma membrane docking (GO:0097711)	3/97	7.15821e-05	0.0020354	-1.2311	11.7505	PLK1;CDK1;NEK2
regulation of granulocyte differentiation (GO:0030852)	2019-01-11	0.00931268	0.0383742	-2.5098	11.7368	RARA
positive regulation of cell cycle G2/M phase transition (GO:1902751)	2019-01-18	0.0151964	0.0418635	-2.78742	11.6701	CDK1
somite development (GO:0061053)	2019-01-12	0.0101552	0.0383742	-2.52292	11.5796	MTHFD1
protein localization to kinetochore (GO:0034501)	2019-01-13	0.0109971	0.0397946	-2.5606	11.5486	CDK1
positive regulation of type 2 immune response (GO:0002830)	2019-01-11	0.00931268	0.0383742	-2.46528	11.5286	RARA
inhibition of cysteine-type endopeptidase activity involved in apoptotic process (GO:1990001)	2019-01-12	0.0101552	0.0383742	-2.50493	11.497	BIRC5
G2/M transition of mitotic cell cycle (GO:0000086)	3/127	0.000159322	0.00348133	-1.31473	11.4967	PLK1;CDK1;NEK2
cellular protein modification process (GO:0006464)	5/1002	0.00116673	0.0146527	-1.70015	11.4821	PLK1;RARA;CDK1;BIRC5;NEK2
mitotic nuclear envelope disassembly (GO:0007077)	2/45	0.000658916	0.00970197	-1.55647	11.401	PLK1;CDK1
DNA topological change (GO:0006265)	2019-01-10	0.00846946	0.0383742	-2.376	11.3366	TOP2A
positive regulation of G2/M transition of mitotic cell cycle (GO:0010971)	2019-01-17	0.0143579	0.0418635	-2.66207	11.2964	CDK1
kinetochore organization (GO:0051383)	2019-01-13	0.0109971	0.0397946	-2.4921	11.2397	CENPE
protein phosphorylation (GO:0006468)	5/471	3.47186e-05	0.00158503	-1.09172	11.2101	PLK1;RARA;CDK1;BIRC5;NEK2
membrane depolarization (GO:0051899)	2/44	0.000629946	0.00970197	-1.50519	11.0931	CHRNB2;SCN2A
positive regulation of protein ubiquitination involved in ubiquitin-dependent protein catabolic process (GO:2000060)	2/88	0.00249368	0.0221834	-1.84401	11.053	PLK1;CDK1
antigen processing and presentation of exogenous peptide antigen via MHC class II (GO:0019886)	2/98	0.00308085	0.0252985	-1.91124	11.0518	CENPE;KIF11
cranial nerve development (GO:0021545)	2019-01-14	0.0118383	0.0401187	-2.46421	10.9323	CHRNB2
retrograde vesicle-mediated transport, Golgi to ER (GO:0006890)	2/81	0.00211803	0.0202948	-1.75558	10.8096	CENPE;KIF11
protein sumoylation (GO:0016925)	2/69	0.00154283	0.0180962	-1.65427	10.71	TOP2A;BIRC5
antigen processing and presentation of exogenous peptide antigen (GO:0002478)	2/98	0.00308085	0.0252985	-1.84366	10.6611	CENPE;KIF11
protein localization to chromosome, centromeric region (GO:0071459)	2019-01-16	0.0135187	0.0418295	-2.47267	10.6416	CDK1
mitotic spindle assembly (GO:0090307)	2/47	0.000718765	0.0099004	-1.46935	10.6351	BIRC5;KIF11
negative regulation of hemostasis (GO:1900047)	2019-01-14	0.0118383	0.0401187	-2.38257	10.5701	SERPINE1
sensory perception of mechanical stimulus (GO:0050954)	2/79	0.0020161	0.0202948	-1.6892	10.4842	CHRNB2;BIRC5
signal transduction involved in G2 DNA damage checkpoint (GO:0072425)	2019-01-13	0.0109971	0.0397946	-2.30738	10.4066	PLK1
antigen processing and presentation of peptide antigen via MHC class II (GO:0002495)	2/99	0.0031428	0.0253203	-1.79588	10.349	CENPE;KIF11
replicative senescence (GO:0090399)	2019-01-12	0.0101552	0.0383742	-2.23493	10.2578	SERPINE1
purine nucleobase metabolic process (GO:0006144)	2019-01-12	0.0101552	0.0383742	-2.20891	10.1384	MTHFD1
serine family amino acid biosynthetic process (GO:0009070)	2019-01-13	0.0109971	0.0397946	-2.22408	10.0309	MTHFD1
positive regulation of T-helper cell differentiation (GO:0045624)	2019-01-12	0.0101552	0.0383742	-2.18219	10.0157	RARA
establishment of chromosome localization (GO:0051303)	2019-01-14	0.0118383	0.0401187	-2.24064	9.94039	CENPE
regulation of synapse organization (GO:0050807)	2019-01-15	0.0126788	0.0413272	-2.27069	9.91798	CHRNB2
regulation of fibrinolysis (GO:0051917)	2019-01-14	0.0118383	0.0401187	-2.20515	9.78295	SERPINE1
positive regulation of telomere capping (GO:1904355)	2019-01-18	0.0151964	0.0418635	-2.3332	9.7684	NEK2
signal transduction involved in DNA damage checkpoint (GO:0072422)	2019-01-14	0.0118383	0.0401187	-2.1951	9.73839	PLK1
positive regulation of interleukin-5 production (GO:0032754)	2019-01-08	0.00678099	0.0366517	-1.94837	9.72945	RARA
positive regulation of B cell proliferation (GO:0030890)	2019-01-31	0.0260361	0.0507586	-2.64763	9.65926	CHRNB2
regulation of plasminogen activation (GO:0010755)	2019-01-11	0.00931268	0.0383742	-2.04643	9.56989	SERPINE1
regulation of retinoic acid receptor signaling pathway (GO:0048385)	2019-01-14	0.0118383	0.0401187	-2.14983	9.53753	EZH2
smooth muscle contraction (GO:0006939)	2019-01-15	0.0126788	0.0413272	-2.16704	9.46524	CHRNB2
negative regulation of coagulation (GO:0050819)	2019-01-16	0.0135187	0.0418295	-2.19416	9.44297	SERPINE1
positive regulation of coagulation (GO:0050820)	2019-01-10	0.00846946	0.0383742	-1.97378	9.41749	SERPINE1
regulation of apoptotic process (GO:0042981)	4/816	0.00427837	0.032043	-1.70248	9.28565	TOP2A;PLK1;CDK1;BIRC5
neurotransmitter transport (GO:0006836)	2019-01-17	0.0143579	0.0418635	-2.17164	9.21528	SNAP25
response to ethanol (GO:0045471)	2019-01-15	0.0126788	0.0413272	-2.09753	9.16163	CHRNB2
negative regulation of transcription, DNA-templated (GO:0045892)	4/814	0.00424098	0.032043	-1.67589	9.15531	PLK1;RARA;BIRC5;EZH2
neuromuscular synaptic transmission (GO:0007274)	2019-01-25	0.0210472	0.047551	-2.37028	9.15162	CHRNB2
fibrinolysis (GO:0042730)	2019-01-17	0.0143579	0.0418635	-2.15105	9.12788	SERPINE1
regulation of dopamine secretion (GO:0014059)	2019-01-17	0.0143579	0.0418635	-2.13718	9.06904	CHRNB2
cilium assembly (GO:0060271)	3/289	0.00174735	0.0191313	-1.41964	9.01422	PLK1;CDK1;NEK2
positive regulation of ubiquitin-protein ligase activity involved in regulation of mitotic cell cycle transition (GO:0051437)	2/77	0.00191659	0.0202948	-1.43524	8.98062	PLK1;CDK1
regulation of cell cycle process (GO:0010564)	2/91	0.00266363	0.0232116	-1.51309	8.96973	PLK1;NEK2
anaphase-promoting complex-dependent catabolic process (GO:0031145)	2/80	0.00206676	0.0202948	-1.4444	8.92895	PLK1;CDK1
negative regulation of response to wounding (GO:1903035)	2019-01-17	0.0143579	0.0418635	-2.09515	8.89066	SERPINE1
embryonic cranial skeleton morphogenesis (GO:0048701)	2019-01-16	0.0135187	0.0418295	-2.0645	8.88496	MTHFD1
nucleobase-containing compound biosynthetic process (GO:0034654)	2019-01-18	0.0151964	0.0418635	-2.10955	8.83207	TYMS
regulation of T-helper 2 cell differentiation (GO:0045628)	2019-01-09	0.00762556	0.0378618	-1.80923	8.82228	RARA
response to organophosphorus (GO:0046683)	2019-01-19	0.0160342	0.0430604	-2.1221	8.77068	TYMS
inhibition of cysteine-type endopeptidase activity (GO:0097340)	2019-01-16	0.0135187	0.0418295	-2.01957	8.69158	BIRC5
acetylcholine receptor signaling pathway (GO:0095500)	2019-01-20	0.0168714	0.0436611	-2.12273	8.66527	CHRNB2
circulatory system development (GO:0072359)	2/110	0.00386271	0.030544	-1.5513	8.61961	MTHFD1;RARA
mitotic DNA integrity checkpoint (GO:0044774)	2019-01-14	0.0118383	0.0401187	-1.93536	8.58607	TOP2A
bone morphogenesis (GO:0060349)	2019-01-17	0.0143579	0.0418635	-2.02175	8.57922	RARA
heart development (GO:0007507)	2/150	0.00705814	0.0376728	-1.72868	8.56312	MTHFD1;RARA
regulation of ubiquitin-protein ligase activity involved in mitotic cell cycle (GO:0051439)	2/73	0.00172483	0.0191313	-1.32722	8.4446	PLK1;CDK1
response to nicotine (GO:0035094)	2019-01-22	0.0185437	0.0457697	-2.11622	8.43868	CHRNB2
regulation of smooth muscle cell migration (GO:0014910)	2019-01-19	0.0160342	0.0430604	-2.03415	8.4072	SERPINE1
hepaticobiliary system development (GO:0061008)	2019-01-22	0.0185437	0.0457697	-2.101	8.37799	RARA
positive regulation of cellular protein localization (GO:1903829)	2/67	0.0014555	0.0177571	-1.2762	8.33666	PLK1;CDK1
transcription initiation from RNA polymerase II promoter (GO:0006367)	2/161	0.00809056	0.0383742	-1.70855	8.2302	RARA;CDK1
positive regulation of interleukin-4 production (GO:0032753)	2019-01-16	0.0135187	0.0418295	-1.90398	8.19412	RARA
mitotic sister chromatid segregation (GO:0000070)	2/83	0.00222237	0.0202948	-1.33743	8.17059	CENPE;PLK1
mitotic cell cycle phase transition (GO:0044772)	3/222	0.000817851	0.0105825	-1.14757	8.15786	PLK1;CDK1;NEK2
positive regulation of monocyte chemotaxis (GO:0090026)	2019-01-18	0.0151964	0.0418635	-1.9457	8.14605	SERPINE1
folic acid metabolic process (GO:0046655)	2019-01-20	0.0168714	0.0436611	-1.97565	8.06486	MTHFD1
DNA metabolic process (GO:0006259)	3/315	0.00223386	0.0202948	-1.32055	8.06066	TOP2A;CDK1;TYMS
histone methylation (GO:0016571)	2019-01-20	0.0168714	0.0436611	-1.9623	8.01037	EZH2
sensory perception of sound (GO:0007605)	2/82	0.0021699	0.0202948	-1.30416	7.99854	CHRNB2;BIRC5
spindle assembly checkpoint (GO:0071173)	2019-01-18	0.0151964	0.0418635	-1.89499	7.93376	PLK1
negative regulation of gene expression (GO:0010629)	4/619	0.00156805	0.0180962	-1.22405	7.90479	RARA;BIRC5;TYMS;EZH2
negative regulation of protein processing (GO:0010955)	2019-01-16	0.0135187	0.0418295	-1.82815	7.86778	SERPINE1
DNA ligation (GO:0006266)	2019-01-19	0.0160342	0.0430604	-1.90118	7.85765	TOP2A
mitotic spindle checkpoint (GO:0071174)	2019-01-18	0.0151964	0.0418635	-1.87637	7.85581	PLK1
positive regulation of interleukin-13 production (GO:0032736)	2019-01-11	0.00931268	0.0383742	-1.67602	7.83769	RARA
mitotic spindle assembly checkpoint (GO:0007094)	2019-01-18	0.0151964	0.0418635	-1.86849	7.82281	PLK1
liver development (GO:0001889)	1/32	0.0268652	0.0507586	-2.14967	7.7752	RARA
regulation of cell cycle phase transition (GO:1901987)	2019-01-17	0.0143579	0.0418635	-1.81891	7.71845	PLK1
aspartate family amino acid biosynthetic process (GO:0009067)	2019-01-12	0.0101552	0.0383742	-1.67563	7.69075	MTHFD1
folic acid-containing compound metabolic process (GO:0006760)	2019-01-24	0.0202133	0.0466546	-1.95767	7.63769	MTHFD1
regulation of blood coagulation (GO:0030193)	2019-01-31	0.0260361	0.0507586	-2.09231	7.63331	SERPINE1
tube closure (GO:0060606)	2019-01-30	0.0252062	0.0507586	-2.05615	7.568	MTHFD1
regulation of interleukin-4 production (GO:0032673)	2019-01-16	0.0135187	0.0418295	-1.75447	7.55068	RARA
neuronal action potential (GO:0019228)	2019-01-24	0.0202133	0.0466546	-1.93501	7.54928	SCN2A
regulation of monocyte chemotaxis (GO:0090025)	2019-01-23	0.0193789	0.0462278	-1.90851	7.52633	SERPINE1
positive regulation of blood coagulation (GO:0030194)	2019-01-20	0.0168714	0.0436611	-1.84132	7.51652	SERPINE1
epithelial cell differentiation (GO:0030855)	2/97	0.00301948	0.0252985	-1.2938	7.50747	RARA;CDK1
negative regulation of cellular macromolecule biosynthetic process (GO:2000113)	4/513	0.000780545	0.0104154	-1.04523	7.47914	RARA;BIRC5;TYMS;EZH2
protein complex localization (GO:0031503)	2019-01-23	0.0193789	0.0462278	-1.89424	7.47009	BIRC5
peptidyl-lysine modification (GO:0018205)	2/116	0.00428478	0.032043	-1.35682	7.39831	TOP2A;BIRC5
organelle disassembly (GO:1903008)	2019-01-21	0.0177079	0.0447412	-1.83305	7.39407	CDK1
apoptotic cell clearance (GO:0043277)	2019-01-27	0.0227128	0.0482506	-1.95275	7.39081	RARA
sensory perception of pain (GO:0019233)	2019-01-25	0.0210472	0.047551	-1.91394	7.38969	CHRNB2
regulation of nuclear division (GO:0051783)	2019-01-22	0.0185437	0.0457697	-1.8506	7.37951	NEK2
negative regulation of cyclin-dependent protein serine/threonine kinase activity (GO:0045736)	2019-01-25	0.0210472	0.047551	-1.9113	7.3795	PLK1
positive regulation of cytokine production (GO:0001819)	2/221	0.0148211	0.0418635	-1.74406	7.34545	SERPINE1;RARA
positive regulation of wound healing (GO:0090303)	2019-01-27	0.0227128	0.0482506	-1.93281	7.31536	SERPINE1
positive regulation of mononuclear cell migration (GO:0071677)	2019-01-20	0.0168714	0.0436611	-1.78992	7.3067	SERPINE1
regulation of mitotic spindle assembly (GO:1901673)	2019-01-20	0.0168714	0.0436611	-1.77976	7.26522	PLK1
sulfur amino acid metabolic process (GO:0000096)	2019-01-23	0.0193789	0.0462278	-1.83817	7.24895	MTHFD1
purine nucleotide metabolic process (GO:0006163)	2019-01-21	0.0177079	0.0447412	-1.79646	7.24645	MTHFD1
nuclear envelope organization (GO:0006998)	2019-01-31	0.0260361	0.0507586	-1.94802	7.10692	PLK1
negative regulation of wound healing (GO:0061045)	2019-01-26	0.0218803	0.0477275	-1.85912	7.10588	SERPINE1
apoptotic nuclear changes (GO:0030262)	2019-01-24	0.0202133	0.0466546	-1.81375	7.07618	TOP2A
positive regulation of telomerase activity (GO:0051973)	1/36	0.0301752	0.0536867	-2.01888	7.06757	NEK2
peptidyl-serine phosphorylation (GO:0018105)	2/146	0.00669883	0.0366517	-1.39484	6.9823	PLK1;CDK1
purine-containing compound biosynthetic process (GO:0072522)	2019-01-23	0.0193789	0.0462278	-1.77005	6.98031	MTHFD1
negative regulation of cyclin-dependent protein kinase activity (GO:1904030)	2019-01-22	0.0185437	0.0457697	-1.73266	6.90922	PLK1
synaptic transmission, cholinergic (GO:0007271)	2019-01-29	0.0243758	0.0505265	-1.85046	6.87291	CHRNB2
positive regulation of multicellular organismal process (GO:0051240)	2/203	0.0126125	0.0413272	-1.56131	6.82771	SERPINE1;EZH2
negative regulation of tumor necrosis factor production (GO:0032720)	1/36	0.0301752	0.0536867	-1.94655	6.81435	RARA
regulation of transcription involved in G1/S transition of mitotic cell cycle (GO:0000083)	2019-01-27	0.0227128	0.0482506	-1.79966	6.81141	TYMS
histone lysine methylation (GO:0034968)	2019-01-23	0.0193789	0.0462278	-1.71258	6.7537	EZH2
positive regulation of peptidyl-threonine phosphorylation (GO:0010800)	2019-01-26	0.0218803	0.0477275	-1.76551	6.74806	PLK1
primary neural tube formation (GO:0014020)	2019-01-29	0.0243758	0.0505265	-1.81419	6.7382	MTHFD1
protein localization to chromosome (GO:0034502)	2019-01-28	0.0235446	0.0492821	-1.79373	6.72442	PLK1
negative regulation of endothelial cell apoptotic process (GO:2000352)	2019-01-25	0.0210472	0.047551	-1.73628	6.70376	SERPINE1
regulation of telomere capping (GO:1904353)	2019-01-24	0.0202133	0.0466546	-1.7178	6.70183	NEK2
response to alcohol (GO:0097305)	2019-01-26	0.0218803	0.0477275	-1.74935	6.6863	CHRNB2
negative regulation of programmed cell death (GO:0043069)	3/409	0.00466424	0.0337564	-1.22629	6.58252	PLK1;CDK1;BIRC5
negative regulation of smooth muscle cell migration (GO:0014912)	2019-01-15	0.0126788	0.0413272	-1.49831	6.54433	SERPINE1
chromosome condensation (GO:0030261)	2019-01-24	0.0202133	0.0466546	-1.67734	6.54401	TOP2A
nucleotide biosynthetic process (GO:0009165)	2019-01-27	0.0227128	0.0482506	-1.71091	6.47551	MTHFD1
peptidyl-serine modification (GO:0018209)	2/171	0.00908479	0.0383742	-1.37379	6.45842	PLK1;CDK1
myelination (GO:0042552)	1/38	0.0318262	0.0543592	-1.86979	6.44605	SCN2A
positive regulation of MAP kinase activity (GO:0043406)	2/178	0.00981181	0.0383742	-1.39068	6.43074	CDK1;EZH2
regulation of catecholamine secretion (GO:0050433)	2019-01-23	0.0193789	0.0462278	-1.63007	6.42828	CHRNB2
negative regulation of gene expression, epigenetic (GO:0045814)	2019-01-26	0.0218803	0.0477275	-1.64877	6.30186	EZH2
nucleobase-containing small molecule interconversion (GO:0015949)	1/32	0.0268652	0.0507586	-1.72079	6.22396	TYMS
negative regulation of epithelial cell apoptotic process (GO:1904036)	2019-01-30	0.0252062	0.0507586	-1.68392	6.19794	SERPINE1
protein localization to chromatin (GO:0071168)	2019-01-17	0.0143579	0.0418635	-1.46036	6.19699	PLK1
regulation of cell adhesion mediated by integrin (GO:0033628)	2019-01-31	0.0260361	0.0507586	-1.68573	6.15	SERPINE1
negative regulation of cell-matrix adhesion (GO:0001953)	2019-01-28	0.0235446	0.0492821	-1.63295	6.12171	SERPINE1
negative regulation of nucleic acid-templated transcription (GO:1903507)	3/445	0.0058983	0.0366386	-1.19036	6.11023	RARA;BIRC5;EZH2
regulation of embryonic development (GO:0045995)	2019-01-30	0.0252062	0.0507586	-1.65831	6.10368	CDK1
positive regulation of epithelial to mesenchymal transition (GO:0010718)	1/41	0.0342978	0.0567641	-1.79363	6.04934	EZH2
regulation of interleukin-8 production (GO:0032677)	1/35	0.0293487	0.0533272	-1.71078	6.0365	SERPINE1
microtubule bundle formation (GO:0001578)	1/33	0.0276937	0.051414	-1.68206	6.03278	PLK1
neural tube closure (GO:0001843)	1/34	0.0285215	0.0527216	-1.68675	5.99992	MTHFD1
regulation of wound healing (GO:0061041)	1/35	0.0293487	0.0533272	-1.69825	5.99228	SERPINE1
positive regulation of transferase activity (GO:0051347)	2/138	0.00600633	0.0366386	-1.16737	5.97101	PLK1;NEK2
positive regulation of protein kinase activity (GO:0045860)	2/173	0.00928991	0.0383742	-1.27361	5.95902	CENPE;EZH2
protein modification by small protein conjugation (GO:0032446)	3/399	0.00435245	0.032043	-1.09463	5.95155	TOP2A;PLK1;BIRC5
DNA conformation change (GO:0071103)	2019-01-19	0.0160342	0.0430604	-1.4324	5.92014	TOP2A
regulation of chromosome segregation (GO:0051983)	2019-01-30	0.0252062	0.0507586	-1.60313	5.90059	NEK2
protein destabilization (GO:0031648)	1/32	0.0268652	0.0507586	-1.6209	5.86268	PLK1
cellular response to retinoic acid (GO:0071300)	1/43	0.0359422	0.058802	-1.75952	5.8519	RARA
bone development (GO:0060348)	1/35	0.0293487	0.0533272	-1.65029	5.82307	RARA
negative regulation of myeloid leukocyte differentiation (GO:0002762)	2019-01-28	0.0235446	0.0492821	-1.55329	5.82306	RARA
positive regulation of viral life cycle (GO:1903902)	1/45	0.037584	0.0596593	-1.77278	5.8168	TOP2A
positive regulation of receptor-mediated endocytosis (GO:0048260)	1/42	0.0351203	0.057901	-1.72814	5.78751	SERPINE1
regulation of extrinsic apoptotic signaling pathway via death domain receptors (GO:1902041)	1/40	0.0334746	0.0560535	-1.69976	5.77405	SERPINE1
positive regulation of telomere maintenance via telomerase (GO:0032212)	1/33	0.0276937	0.051414	-1.58647	5.68997	NEK2
DNA-templated transcription, initiation (GO:0006352)	2/187	0.0107836	0.0397946	-1.25123	5.66773	RARA;CDK1
regulation of endothelial cell apoptotic process (GO:2000351)	1/36	0.0301752	0.0536867	-1.61848	5.66585	SERPINE1
DNA biosynthetic process (GO:0071897)	1/40	0.0334746	0.0560535	-1.6653	5.65697	TYMS
negative regulation of interferon-gamma production (GO:0032689)	2019-01-21	0.0177079	0.0447412	-1.40114	5.65185	RARA
response to alkaloid (GO:0043279)	2019-01-24	0.0202133	0.0466546	-1.44158	5.62419	CHRNB2
serine family amino acid metabolic process (GO:0009069)	2019-01-18	0.0151964	0.0418635	-1.33407	5.58534	MTHFD1
G2 DNA damage checkpoint (GO:0031572)	1/33	0.0276937	0.051414	-1.54698	5.54832	PLK1
positive regulation of mitotic cell cycle phase transition (GO:1901992)	1/41	0.0342978	0.0567641	-1.64104	5.53469	CDK1
regulation of B cell proliferation (GO:0030888)	1/44	0.0367634	0.0592376	-1.66997	5.51633	CHRNB2
regulation of nervous system development (GO:0051960)	2019-01-26	0.0218803	0.0477275	-1.44154	5.50981	CHRNB2
regulation of multicellular organismal development (GO:2000026)	1/44	0.0367634	0.0592376	-1.66564	5.50204	CDK1
centromere complex assembly (GO:0034508)	1/37	0.031001	0.0540304	-1.5731	5.46455	CENPE
skeletal system morphogenesis (GO:0048705)	1/32	0.0268652	0.0507586	-1.51065	5.46392	RARA
alpha-amino acid metabolic process (GO:1901605)	1/32	0.0268652	0.0507586	-1.50633	5.44829	MTHFD1
regulation of spindle assembly (GO:0090169)	2019-01-26	0.0218803	0.0477275	-1.41757	5.4182	PLK1
regulation of cell morphogenesis involved in differentiation (GO:0010769)	1/37	0.031001	0.0540304	-1.5596	5.41763	CHRNB2
negative regulation of extrinsic apoptotic signaling pathway via death domain receptors (GO:1902042)	1/32	0.0268652	0.0507586	-1.49662	5.41316	SERPINE1
negative regulation of tumor necrosis factor superfamily cytokine production (GO:1903556)	1/32	0.0268652	0.0507586	-1.49196	5.3963	RARA
positive regulation of telomere maintenance via telomere lengthening (GO:1904358)	1/35	0.0293487	0.0533272	-1.51854	5.35819	NEK2
regulation of receptor-mediated endocytosis (GO:0048259)	1/37	0.031001	0.0540304	-1.54163	5.35522	SERPINE1
sensory perception (GO:0007600)	1/55	0.0457534	0.069774	-1.72724	5.32767	CHRNB2
regulation of interferon-gamma production (GO:0032649)	1/44	0.0367634	0.0592376	-1.60567	5.30394	RARA
positive regulation of viral genome replication (GO:0045070)	1/32	0.0268652	0.0507586	-1.45455	5.26099	TOP2A
regulation of ubiquitin-protein transferase activity (GO:0051438)	1/32	0.0268652	0.0507586	-1.44658	5.23216	PLK1
positive regulation of ubiquitin-protein transferase activity (GO:0051443)	1/32	0.0268652	0.0507586	-1.44504	5.22658	PLK1
protein methylation (GO:0006479)	1/47	0.0392231	0.0615745	-1.6131	5.22399	EZH2
Golgi vesicle transport (GO:0048193)	2/272	0.0219077	0.0477275	-1.36075	5.19931	CENPE;KIF11
mitotic metaphase plate congression (GO:0007080)	1/44	0.0367634	0.0592376	-1.57376	5.19851	CENPE
regulation of ion transport (GO:0043269)	1/51	0.0424935	0.0659808	-1.64284	5.18875	CHRNB2
regulation of telomerase activity (GO:0051972)	1/43	0.0359422	0.058802	-1.55904	5.18512	NEK2
regulation of cell division (GO:0051302)	1/66	0.0546644	0.0783279	-1.78076	5.17585	PLK1
regulation of mitotic spindle organization (GO:0060236)	1/36	0.0301752	0.0536867	-1.47446	5.16168	PLK1
regulation of synapse assembly (GO:0051963)	1/36	0.0301752	0.0536867	-1.47227	5.15402	CHRNB2
regulation of peptidyl-threonine phosphorylation (GO:0010799)	1/38	0.0318262	0.0543592	-1.48191	5.10884	PLK1
response to retinoic acid (GO:0032526)	1/58	0.0481915	0.0724569	-1.67638	5.08374	RARA
cellular response to lipid (GO:0071396)	2/179	0.00991774	0.0383742	-1.10142	5.08134	SERPINE1;RARA
cognition (GO:0050890)	1/41	0.0342978	0.0567641	-1.49588	5.04513	CHRNB2
sodium ion transmembrane transport (GO:0035725)	1/37	0.031001	0.0540304	-1.43827	4.99617	SCN2A
regulation of dendrite development (GO:0050773)	1/38	0.0318262	0.0543592	-1.44478	4.98084	CHRNB2
negative regulation of apoptotic process (GO:0043066)	3/486	0.00752381	0.0378618	-1.00281	4.90343	PLK1;CDK1;BIRC5
negative regulation of G0 to G1 transition (GO:0070317)	1/38	0.0318262	0.0543592	-1.39026	4.79286	EZH2
membrane depolarization during action potential (GO:0086010)	1/39	0.0326507	0.0553248	-1.3893	4.75404	SCN2A
positive regulation of proteolysis (GO:0045862)	1/53	0.0441248	0.068019	-1.51336	4.7228	PLK1
negative regulation of blood coagulation (GO:0030195)	1/37	0.031001	0.0540304	-1.34356	4.66716	SERPINE1
action potential (GO:0001508)	1/55	0.0457534	0.069774	-1.50398	4.63901	SCN2A
positive regulation of interleukin-8 production (GO:0032757)	1/45	0.037584	0.0596593	-1.40961	4.62518	SERPINE1
regulation of cytokinesis (GO:0032465)	1/78	0.0642962	0.0837026	-1.67449	4.59524	PLK1
positive regulation of telomere maintenance (GO:0032206)	1/33	0.0276937	0.051414	-1.27913	4.58767	NEK2
cellular macromolecule biosynthetic process (GO:0034645)	2/368	0.0382737	0.0605291	-1.3946	4.55055	CDK1;TYMS
regulation of G0 to G1 transition (GO:0070316)	1/40	0.0334746	0.0560535	-1.33035	4.51916	EZH2
dicarboxylic acid metabolic process (GO:0043648)	1/60	0.0498136	0.0738556	-1.48249	4.44669	MTHFD1
negative regulation of transcription from RNA polymerase II promoter (GO:0000122)	3/566	0.0114047	0.0401187	-0.993444	4.4444	PLK1;RARA;EZH2
anterograde trans-synaptic signaling (GO:0098916)	2/241	0.0174572	0.0447412	-1.08456	4.39031	CHRNB2;SNAP25
positive regulation of protein phosphorylation (GO:0001934)	2/413	0.047159	0.0714074	-1.42671	4.35751	CENPE;PLK1
regulation of dendrite morphogenesis (GO:0048814)	1/45	0.037584	0.0596593	-1.32653	4.35259	CHRNB2
negative regulation of cell adhesion (GO:0007162)	1/66	0.0546644	0.0783279	-1.47648	4.29144	SERPINE1
regulation of transcription, DNA-templated (GO:0006355)	4/1599	0.0417712	0.0650959	-1.34955	4.28555	RARA;BIRC5;TYMS;EZH2
chemical synaptic transmission (GO:0007268)	2/290	0.0246873	0.0507586	-1.15656	4.28096	CHRNB2;SNAP25
embryonic organ development (GO:0048568)	1/54	0.0449394	0.0690256	-1.36465	4.23375	RARA
chromosome organization (GO:0051276)	1/57	0.0473795	0.0714877	-1.37003	4.178	TOP2A
regulation of telomere maintenance via telomerase (GO:0032210)	1/52	0.0433095	0.0670041	-1.32687	4.16555	NEK2
regulation of MAP kinase activity (GO:0043405)	1/88	0.072252	0.0899463	-1.58274	4.15879	EZH2
positive regulation of ion transport (GO:0043270)	1/47	0.0392231	0.0615745	-1.27119	4.11672	CHRNB2
proteasome-mediated ubiquitin-dependent protein catabolic process (GO:0043161)	2/292	0.0250048	0.0507586	-1.11356	4.10758	PLK1;CDK1
regulation of peptide hormone secretion (GO:0090276)	1/74	0.0610959	0.0817804	-1.459	4.07837	SNAP25
positive regulation of inflammatory response (GO:0050729)	1/74	0.0610959	0.0817804	-1.45283	4.0611	SERPINE1
positive regulation of proteasomal protein catabolic process (GO:1901800)	1/74	0.0610959	0.0817804	-1.41846	3.96505	PLK1
cellular response to DNA damage stimulus (GO:0006974)	2/330	0.0313525	0.0543592	-1.13678	3.93604	TOP2A;CDK1
metaphase plate congression (GO:0051310)	1/45	0.037584	0.0596593	-1.19865	3.93298	CENPE
sensory perception of light stimulus (GO:0050953)	1/82	0.0674862	0.0862617	-1.45057	3.9105	CHRNB2
cellular response to oxygen-containing compound (GO:1901701)	2/275	0.0223612	0.0482506	-1.02776	3.90594	SERPINE1;RARA
positive regulation of leukocyte chemotaxis (GO:0002690)	1/62	0.0514331	0.0757309	-1.30756	3.88016	SERPINE1
positive regulation of vasculature development (GO:1904018)	1/105	0.0856309	0.101286	-1.56024	3.8346	SERPINE1
regulation of cell communication (GO:0010646)	1/72	0.0594919	0.0809014	-1.32827	3.74826	BIRC5
sodium ion transport (GO:0006814)	1/59	0.0490029	0.0734184	-1.23679	3.73	SCN2A
negative regulation of cell cycle (GO:0045786)	1/73	0.0602942	0.0817322	-1.31098	3.68192	PLK1
regulation of transcription from RNA polymerase II promoter (GO:0006357)	4/1479	0.0325857	0.0553248	-1.07447	3.67885	SERPINE1;PLK1;RARA;EZH2
positive regulation of DNA biosynthetic process (GO:2000573)	1/56	0.0465668	0.0707616	-1.19824	3.67484	NEK2
regulation of proteasomal ubiquitin-dependent protein catabolic process (GO:0032434)	1/89	0.0730441	0.090144	-1.4013	3.66676	PLK1
mitotic cytokinesis (GO:0000281)	1/60	0.0498136	0.0738556	-1.21662	3.64921	PLK1
negative regulation of ubiquitin-protein ligase activity involved in mitotic cell cycle (GO:0051436)	1/72	0.0594919	0.0809014	-1.28214	3.61809	CDK1
positive regulation of cell proliferation (GO:0008284)	2/425	0.0496473	0.0738556	-1.19632	3.59232	RARA;BIRC5
regulation of tumor necrosis factor production (GO:0032680)	1/62	0.0514331	0.0757309	-1.20512	3.57617	RARA
B cell activation (GO:0042113)	1/74	0.0610959	0.0817804	-1.27889	3.57489	CHRNB2
positive regulation of proteasomal ubiquitin-dependent protein catabolic process (GO:0032436)	1/71	0.0586889	0.0809014	-1.25653	3.56291	PLK1
defense response to Gram-negative bacterium (GO:0050829)	1/72	0.0594919	0.0809014	-1.25336	3.53688	SERPINE1
positive regulation of cell cycle arrest (GO:0071158)	1/83	0.0682821	0.0862617	-1.30874	3.5128	CDK1
negative regulation of angiogenesis (GO:0016525)	1/70	0.0578853	0.0805115	-1.21347	3.45752	SERPINE1
regulation of viral genome replication (GO:0045069)	1/64	0.0530501	0.0767877	-1.1715	3.44012	TOP2A
regulation of endopeptidase activity (GO:0052548)	1/69	0.0570811	0.0801764	-1.20115	3.43923	SERPINE1
cellular response to lipopolysaccharide (GO:0071222)	1/92	0.0754164	0.0914853	-1.32967	3.43684	SERPINE1
regulated exocytosis (GO:0045055)	1/149	0.119421	0.132448	-1.61684	3.43595	SERPINE1
positive regulation of kinase activity (GO:0033674)	1/114	0.0926402	0.107786	-1.43694	3.41852	CENPE
positive regulation of lymphocyte proliferation (GO:0050671)	1/72	0.0594919	0.0809014	-1.20581	3.40269	CHRNB2
response to organic cyclic compound (GO:0014070)	1/70	0.0578853	0.0805115	-1.19081	3.39297	CHRNB2
protein localization to nucleus (GO:0034504)	1/97	0.0793577	0.0957225	-1.33494	3.38245	PLK1
negative regulation of protein serine/threonine kinase activity (GO:0071901)	1/68	0.0562762	0.0800997	-1.1724	3.37356	PLK1
negative regulation of cellular amide metabolic process (GO:0034249)	1/76	0.0626973	0.0828847	-1.21796	3.37306	TYMS
water-soluble vitamin metabolic process (GO:0006767)	1/78	0.0642962	0.0837026	-1.22851	3.37134	MTHFD1
negative regulation of cell cycle G2/M phase transition (GO:1902750)	1/70	0.0578853	0.0805115	-1.17875	3.35859	PLK1
peptidyl-threonine modification (GO:0018210)	1/90	0.0738355	0.090597	-1.28592	3.35101	CDK1
regulation of cyclin-dependent protein serine/threonine kinase activity (GO:0000079)	1/68	0.0562762	0.0800997	-1.15673	3.32848	PLK1
regulation of proteolysis (GO:0030162)	1/64	0.0530501	0.0767877	-1.13022	3.3189	PLK1
negative regulation of peptidase activity (GO:0010466)	1/63	0.0522419	0.0763949	-1.12133	3.31003	SERPINE1
DNA damage response, signal transduction by p53 class mediator resulting in cell cycle arrest (GO:0006977)	1/63	0.0522419	0.0763949	-1.10914	3.27404	CDK1
positive regulation of protein serine/threonine kinase activity (GO:0071902)	1/119	0.0965124	0.11138	-1.39353	3.25818	EZH2
regulation of epithelial to mesenchymal transition (GO:0010717)	1/69	0.0570811	0.0801764	-1.12709	3.22717	EZH2
negative regulation of ubiquitin protein ligase activity (GO:1904667)	1/78	0.0642962	0.0837026	-1.17186	3.21588	CDK1
positive regulation of endocytosis (GO:0045807)	1/65	0.0538576	0.0776932	-1.0998	3.21298	SERPINE1
positive regulation of cell cycle (GO:0045787)	1/83	0.0682821	0.0862617	-1.18987	3.19375	RARA
organelle assembly (GO:0070925)	2/377	0.0399927	0.0625527	-0.98525	3.17158	CENPE;NEK2
organelle membrane fusion (GO:0090174)	1/72	0.0594919	0.0809014	-1.12321	3.1696	SNAP25
gland development (GO:0048732)	1/76	0.0626973	0.0828847	-1.1417	3.16185	RARA
regulation of gene expression, epigenetic (GO:0040029)	1/75	0.0618969	0.0823364	-1.13427	3.15585	EZH2
positive regulation of defense response (GO:0031349)	1/75	0.0618969	0.0823364	-1.12483	3.12959	SERPINE1
divalent metal ion transport (GO:0070838)	1/89	0.0730441	0.090144	-1.18835	3.10955	CHRNB2
negative regulation of cell cycle process (GO:0010948)	1/82	0.0674862	0.0862617	-1.14757	3.09366	EZH2
signal transduction involved in mitotic G1 DNA damage checkpoint (GO:0072431)	1/64	0.0530501	0.0767877	-1.05117	3.08677	CDK1
DNA damage response, signal transduction by p53 class mediator (GO:0030330)	1/83	0.0682821	0.0862617	-1.14466	3.07238	CDK1
modulation of chemical synaptic transmission (GO:0050804)	1/83	0.0682821	0.0862617	-1.14412	3.07095	CHRNB2
peptidyl-threonine phosphorylation (GO:0018107)	1/69	0.0570811	0.0801764	-1.06685	3.05468	CDK1
positive regulation of protein ubiquitination (GO:0031398)	1/84	0.0690773	0.086753	-1.14095	3.04923	PLK1
phagocytosis (GO:0006909)	1/136	0.109562	0.123438	-1.37295	3.03596	RARA
positive regulation of angiogenesis (GO:0045766)	1/104	0.084849	0.100921	-1.23051	3.03552	SERPINE1
positive regulation of binding (GO:0051099)	1/82	0.0674862	0.0862617	-1.12081	3.02153	RARA
cellular response to acid chemical (GO:0071229)	1/92	0.0754164	0.0914853	-1.16396	3.00851	RARA
negative regulation of cysteine-type endopeptidase activity involved in apoptotic process (GO:0043154)	1/69	0.0570811	0.0801764	-1.04927	3.00434	BIRC5
negative regulation of cellular protein metabolic process (GO:0032269)	1/90	0.0738355	0.090597	-1.15011	2.99708	TYMS
positive regulation of cellular protein metabolic process (GO:0032270)	1/92	0.0754164	0.0914853	-1.15644	2.98908	PLK1
visual perception (GO:0007601)	1/79	0.0650946	0.0844845	-1.07997	2.95039	CHRNB2
cytoskeleton-dependent cytokinesis (GO:0061640)	1/71	0.0586889	0.0809014	-1.03842	2.94446	PLK1
negative regulation of translation (GO:0017148)	1/89	0.0730441	0.090144	-1.12294	2.93839	TYMS
vesicle fusion (GO:0006906)	1/95	0.0777831	0.0940889	-1.1487	2.93358	SNAP25
positive regulation of response to external stimulus (GO:0032103)	1/91	0.0746263	0.0913049	-1.10475	2.86712	SERPINE1
cellular response to molecule of bacterial origin (GO:0071219)	1/85	0.0698719	0.0874936	-1.07265	2.85443	SERPINE1
negative regulation of extrinsic apoptotic signaling pathway (GO:2001237)	1/77	0.0634971	0.0834254	-1.0199	2.81163	SERPINE1
regulation of protein serine/threonine kinase activity (GO:0071900)	1/81	0.0666896	0.0862617	-1.03602	2.80524	EZH2
metal ion transport (GO:0030001)	1/102	0.0832832	0.099335	-1.12789	2.80338	SCN2A
positive regulation of B cell activation (GO:0050871)	1/120	0.0972849	0.111668	-1.20287	2.80282	CHRNB2
monovalent inorganic cation transport (GO:0015672)	1/105	0.0856309	0.101286	-1.13424	2.78763	SCN2A
regulation of protein binding (GO:0043393)	1/112	0.091087	0.106268	-1.13858	2.72797	PLK1
positive regulation of cellular process (GO:0048522)	2/520	0.07095	0.0885837	-1.02178	2.70339	RARA;BIRC5
negative regulation of endopeptidase activity (GO:0010951)	1/84	0.0690773	0.086753	-1.00821	2.69447	SERPINE1
DNA replication (GO:0006260)	1/121	0.0980569	0.112253	-1.14613	2.66154	CDK1
calcium ion transport (GO:0006816)	1/119	0.0965124	0.11138	-1.11338	2.60317	CHRNB2
platelet degranulation (GO:0002576)	1/125	0.101138	0.114857	-1.12845	2.58558	SERPINE1
regulation of insulin secretion (GO:0050796)	1/99	0.0809298	0.0967984	-1.02764	2.58365	SNAP25
transcription from RNA polymerase II promoter (GO:0006366)	2/486	0.0630142	0.0830465	-0.93445	2.58319	RARA;CDK1
negative regulation of cytokine production (GO:0001818)	1/111	0.0903094	0.10565	-1.0676	2.56705	RARA
negative regulation of cell motility (GO:2000146)	1/98	0.0801441	0.0963987	-1.01627	2.56499	SERPINE1
histone modification (GO:0016570)	1/99	0.0809298	0.0967984	-1.01904	2.56205	EZH2
protein autophosphorylation (GO:0046777)	1/176	0.13957	0.152811	-1.2831	2.52668	NEK2
response to lipopolysaccharide (GO:0032496)	1/156	0.124687	0.137931	-1.21327	2.52597	SERPINE1
regulation of angiogenesis (GO:0045765)	1/178	0.141045	0.154031	-1.25348	2.45517	SERPINE1
positive regulation of hydrolase activity (GO:0051345)	1/173	0.137352	0.15077	-1.22029	2.42253	EZH2
G1/S transition of mitotic cell cycle (GO:0000082)	1/106	0.0864123	0.101928	-0.977962	2.39466	TYMS
vesicle organization (GO:0016050)	1/128	0.103443	0.117162	-1.0454	2.37173	SNAP25
regulation of protein secretion (GO:0050708)	1/108	0.087973	0.103199	-0.964342	2.34405	SNAP25
regulation of macromolecule metabolic process (GO:0060255)	1/130	0.104976	0.118584	-1.0374	2.33832	CDK1
response to lipid (GO:0033993)	1/141	0.113366	0.12672	-1.0672	2.32344	RARA
negative regulation of response to external stimulus (GO:0032102)	1/108	0.087973	0.103199	-0.951492	2.31282	SERPINE1
brain development (GO:0007420)	1/120	0.0972849	0.111668	-0.992347	2.31228	RARA
Golgi organization (GO:0007030)	1/122	0.0988282	0.112532	-0.992227	2.29638	CDK1
positive regulation of transcription from RNA polymerase II promoter (GO:0045944)	2/849	0.161099	0.17415	-1.24615	2.27514	SERPINE1;RARA
protein ubiquitination (GO:0016567)	2/507	0.0678769	0.0862617	-0.844412	2.27152	PLK1;BIRC5
central nervous system development (GO:0007417)	1/218	0.170052	0.182902	-1.27615	2.26089	RARA
cellular protein complex assembly (GO:0043623)	1/145	0.116398	0.12977	-1.03962	2.23596	CENPE
ion transmembrane transport (GO:0034220)	1/220	0.171478	0.183973	-1.26012	2.22197	CHRNB2
regulation of protein kinase activity (GO:0045859)	1/148	0.118666	0.131954	-1.04231	2.22162	CENPE
negative regulation of cell migration (GO:0030336)	1/122	0.0988282	0.112532	-0.952735	2.20498	SERPINE1
inorganic cation transmembrane transport (GO:0098662)	1/141	0.113366	0.12672	-0.9482	2.06436	SCN2A
activation of MAPK activity (GO:0000187)	1/118	0.0957392	0.111089	-0.878379	2.06079	CDK1
muscle contraction (GO:0006936)	1/138	0.111085	0.124825	-0.914734	2.01009	CHRNB2
protein deubiquitination (GO:0016579)	1/258	0.198136	0.208898	-1.23271	1.99552	CDK1
regulation of translation (GO:0006417)	1/214	0.167193	0.180282	-1.08927	1.94828	TYMS
extracellular matrix organization (GO:0030198)	1/230	0.178573	0.191104	-1.10954	1.91146	SERPINE1
defense response to bacterium (GO:0042742)	1/242	0.187011	0.198148	-1.13227	1.89835	SERPINE1
proteasomal protein catabolic process (GO:0010498)	1/238	0.184208	0.195663	-1.11628	1.8884	CDK1
regulation of gene expression (GO:0010468)	2/1038	0.219762	0.227964	-1.19507	1.81079	CDK1;EZH2
regulation of GTPase activity (GO:0043087)	1/189	0.149115	0.162429	-0.950229	1.80832	EZH2
DNA repair (GO:0006281)	1/289	0.219282	0.227964	-1.17702	1.78601	CDK1
positive regulation of cell differentiation (GO:0045597)	1/195	0.153488	0.166343	-0.949197	1.77892	EZH2
positive regulation of GTPase activity (GO:0043547)	1/193	0.152032	0.165185	-0.932194	1.75594	EZH2
positive regulation of apoptotic process (GO:0043065)	1/308	0.231983	0.239847	-1.16386	1.70051	TOP2A
regulation of cell proliferation (GO:0042127)	2/741	0.129337	0.142705	-0.819027	1.67518	RARA;BIRC5
regulation of signal transduction (GO:0009966)	1/234	0.181395	0.193156	-0.975929	1.66599	BIRC5
activation of protein kinase activity (GO:0032147)	1/234	0.181395	0.193156	-0.940667	1.60579	CDK1
regulation of inflammatory response (GO:0050727)	1/167	0.132902	0.146261	-0.768636	1.55122	SERPINE1
positive regulation of programmed cell death (GO:0043068)	1/258	0.198136	0.208898	-0.952086	1.54124	TOP2A
protein modification by small protein removal (GO:0070646)	1/262	0.200894	0.211285	-0.927624	1.48882	CDK1
regulation of programmed cell death (GO:0043067)	1/269	0.2057	0.215808	-0.927937	1.46738	BIRC5
positive regulation of transcription, DNA-templated (GO:0045893)	2/1121	0.246271	0.253393	-1.04444	1.4636	SERPINE1;RARA
negative regulation of signal transduction (GO:0009968)	1/284	0.215908	0.225962	-0.942459	1.4447	EZH2
neutrophil degranulation (GO:0043312)	1/480	0.338432	0.344073	-1.32179	1.43206	SNAP25
neutrophil mediated immunity (GO:0002446)	1/488	0.343028	0.347093	-1.28511	1.37499	SNAP25
ion transport (GO:0006811)	1/290	0.219956	0.227964	-0.868699	1.3155	CHRNB2
vesicle-mediated transport (GO:0016192)	1/411	0.297516	0.303922	-1.07483	1.30301	SNAP25
regulation of cell migration (GO:0030334)	1/317	0.237931	0.245402	-0.886343	1.27259	SERPINE1
positive regulation of nucleic acid-templated transcription (GO:1903508)	1/503	0.351565	0.35489	-1.21254	1.26754	RARA
transmembrane transport (GO:0055085)	1/379	0.277742	0.284403	-0.983141	1.25947	CHRNB2
positive regulation of MAPK cascade (GO:0043410)	1/290	0.219956	0.227964	-0.804719	1.21861	EZH2
regulation of nucleic acid-templated transcription (GO:1903506)	1/608	0.408463	0.411353	-1.29351	1.15815	EZH2
ubiquitin-dependent protein catabolic process (GO:0006511)	1/342	0.254226	0.260948	-0.799586	1.09506	CDK1
neutrophil activation involved in immune response (GO:0002283)	1/484	0.340734	0.34559	-0.896293	0.964997	SNAP25
cellular response to cytokine stimulus (GO:0071345)	1/457	0.32505	0.331256	-0.777822	0.874099	BIRC5
cytokine-mediated signaling pathway (GO:0019221)	1/634	0.421808	0.422798	-0.954936	0.824306	BIRC5
regulation of cellular macromolecule biosynthetic process (GO:2000112)	1/632	0.420792	0.422772	-0.883379	0.764668	EZH2
positive regulation of gene expression (GO:0010628)	1/772	0.488022	0.488022	-1.06535	0.764278	RARA

## Sheet: Rare Diseases_AutoRIF-ARCHS4
Term	Overlap	P-value	Adjusted P-value	Old P-value	Old Adjusted P-value	Z-score	Combined Score	Genes
Meier-Gorlin_syndrome	9/200	1.89349e-14	8.55856e-12	3.67578e-13	1.66145e-10	-1.45214	45.8845	TOP2A;CENPE;MTHFD1;PLK1;CDK1;BIRC5;KIF11;TYMS;EZH2
Goldberg-Shprintzen_megacolon_syndrome	8/200	1.95576e-12	2.94668e-10	2.69743e-11	4.06413e-09	-1.5427	41.5916	TOP2A;CENPE;PLK1;CDK1;BIRC5;NEK2;KIF11;EZH2
Baller-Gerold_syndrome	7/200	1.60844e-10	9.08766e-09	1.57278e-09	8.88621e-08	-1.77133	39.9446	TOP2A;PLK1;CDK1;BIRC5;KIF11;TYMS;EZH2
Fanconi_anemia	8/200	1.95576e-12	2.94668e-10	2.69743e-11	4.06413e-09	-1.46354	39.4574	TOP2A;MTHFD1;PLK1;CDK1;BIRC5;KIF11;TYMS;EZH2
Chromosome_4_ring_syndrome	7/200	1.60844e-10	9.08766e-09	1.57278e-09	8.88621e-08	-1.69329	38.1846	TOP2A;CENPE;PLK1;CDK1;BIRC5;KIF11;TYMS
Congenital_aplastic_anemia	7/200	1.60844e-10	9.08766e-09	1.57278e-09	8.88621e-08	-1.68211	37.9325	TOP2A;MTHFD1;PLK1;CDK1;BIRC5;KIF11;TYMS
Bloom_syndrome	7/200	1.60844e-10	9.08766e-09	1.57278e-09	8.88621e-08	-1.66257	37.492	TOP2A;CENPE;MTHFD1;PLK1;CDK1;BIRC5;KIF11
Filippi_syndrome	7/200	1.60844e-10	9.08766e-09	1.57278e-09	8.88621e-08	-1.49908	33.8052	TOP2A;CENPE;PLK1;CDK1;BIRC5;NEK2;KIF11
CDK4_linked_melanoma	6/200	1.04752e-08	3.64213e-07	7.2644e-08	2.52578e-06	-1.69062	31.0638	TOP2A;PLK1;CDK1;BIRC5;KIF11;TYMS
Ataxia-telangiectasia	6/200	1.04752e-08	3.64213e-07	7.2644e-08	2.52578e-06	-1.65915	30.4857	TOP2A;MTHFD1;PLK1;CDK1;BIRC5;KIF11
Xeroderma_pigmentosum	6/200	1.04752e-08	3.64213e-07	7.2644e-08	2.52578e-06	-1.62493	29.8569	TOP2A;MTHFD1;PLK1;BIRC5;KIF11;TYMS
Seckel_syndrome	6/200	1.04752e-08	3.64213e-07	7.2644e-08	2.52578e-06	-1.5704	28.855	TOP2A;MTHFD1;PLK1;BIRC5;KIF11;TYMS
Mosaic_variegated_aneuploidy_syndrome	6/200	1.04752e-08	3.64213e-07	7.2644e-08	2.52578e-06	-1.50133	27.5858	TOP2A;CENPE;PLK1;CDK1;BIRC5;KIF11
Chromosome_18p_deletion_syndrome	5/200	5.33834e-07	9.65171e-06	2.6314e-06	4.75756e-05	-1.83182	26.4573	TOP2A;MTHFD1;PLK1;CDK1;KIF11
Dystonia_3_torsion_X-linked	5/200	5.33834e-07	9.65171e-06	2.6314e-06	4.75756e-05	-1.60385	23.1647	TOP2A;MTHFD1;CDK1;KIF11;TYMS
Brachydactyly_dwarfism_mental_retardation	5/200	5.33834e-07	9.65171e-06	2.6314e-06	4.75756e-05	-1.57133	22.6951	MTHFD1;PLK1;CDK1;BIRC5;KIF11
Erythroplakia	5/200	5.33834e-07	9.65171e-06	2.6314e-06	4.75756e-05	-1.55337	22.4356	TOP2A;MTHFD1;PLK1;KIF11;TYMS
Microcephalic_osteodysplastic_primordial_dwarfism_with_tooth_abnormalities	5/200	5.33834e-07	9.65171e-06	2.6314e-06	4.75756e-05	-1.50233	21.6984	TOP2A;PLK1;CDK1;BIRC5;KIF11
Chromosome_15q_trisomy	4/200	2.08561e-05	0.000254782	7.33507e-05	0.000896068	-1.94149	20.9252	CHRNB2;SNAP25;SCN2A;GRIN1
Phyllodes_tumor_of_the_prostate	5/200	5.33834e-07	9.65171e-06	2.6314e-06	4.75756e-05	-1.42635	20.601	TOP2A;MTHFD1;PLK1;KIF11;TYMS
Desmoplastic_infantile_astrocytoma	5/200	5.33834e-07	9.65171e-06	2.6314e-06	4.75756e-05	-1.39247	20.1117	TOP2A;CENPE;PLK1;BIRC5;KIF11
Nijmegen_breakage_syndrome	5/200	5.33834e-07	9.65171e-06	2.6314e-06	4.75756e-05	-1.38659	20.0268	TOP2A;MTHFD1;PLK1;BIRC5;KIF11
Cockayne_syndrome	5/200	5.33834e-07	9.65171e-06	2.6314e-06	4.75756e-05	-1.33748	19.3175	TOP2A;MTHFD1;PLK1;KIF11;TYMS
Roberts_syndrome	5/200	5.33834e-07	9.65171e-06	2.6314e-06	4.75756e-05	-1.33691	19.3092	TOP2A;MTHFD1;PLK1;KIF11;TYMS
Familial_congenital_fourth_cranial_nerve_palsy	4/200	2.08561e-05	0.000254782	7.33507e-05	0.000896068	-1.7623	18.9938	CHRNB2;SNAP25;SCN2A;GRIN1
Rothmund_Thomson_syndrome	5/200	5.33834e-07	9.65171e-06	2.6314e-06	4.75756e-05	-1.312	18.9494	TOP2A;MTHFD1;PLK1;KIF11;TYMS
Clayton-Smith_Donnai_syndrome	4/200	2.08561e-05	0.000254782	7.33507e-05	0.000896068	-1.74103	18.7646	TOP2A;CENPE;CDK1;KIF11
Mediastinal_endodermal_sinus_tumors	5/200	5.33834e-07	9.65171e-06	2.6314e-06	4.75756e-05	-1.29709	18.734	TOP2A;CENPE;PLK1;BIRC5;KIF11
Toni-Debre-Fanconi_syndrome	4/200	2.08561e-05	0.000254782	7.33507e-05	0.000896068	-1.71781	18.5143	TOP2A;MTHFD1;KIF11;TYMS
Uniparental_disomy_paternal_chromosome_14	4/200	2.08561e-05	0.000254782	7.33507e-05	0.000896068	-1.68094	18.117	CHRNB2;SNAP25;SCN2A;GRIN1
Tetraploidy	4/200	2.08561e-05	0.000254782	7.33507e-05	0.000896068	-1.61567	17.4134	TOP2A;MTHFD1;PLK1;KIF11
Werner's_syndrome	4/200	2.08561e-05	0.000254782	7.33507e-05	0.000896068	-1.60545	17.3033	TOP2A;MTHFD1;PLK1;KIF11
Neuropathy_ataxia_retinitis_pigmentosa_syndrome	4/200	2.08561e-05	0.000254782	7.33507e-05	0.000896068	-1.59904	17.2342	TOP2A;CENPE;CDK1;BIRC5
Fanconi_Bickel_syndrome	4/200	2.08561e-05	0.000254782	7.33507e-05	0.000896068	-1.56452	16.8621	TOP2A;MTHFD1;KIF11;TYMS
Fanconi_renotubular_syndrome	4/200	2.08561e-05	0.000254782	7.33507e-05	0.000896068	-1.5606	16.8199	TOP2A;MTHFD1;KIF11;TYMS
Pitt-Hopkins_syndrome	4/200	2.08561e-05	0.000254782	7.33507e-05	0.000896068	-1.54999	16.7055	CHRNB2;SNAP25;SCN2A;GRIN1
Split_hand/foot_malformation_X-linked	4/200	2.08561e-05	0.000254782	7.33507e-05	0.000896068	-1.53549	16.5494	TOP2A;CENPE;CDK1;KIF11
Atypical_Rett_syndrome	3/200	0.000604056	0.00248212	0.0015239	0.00626183	-1.89419	14.0394	SNAP25;SCN2A;GRIN1
15q13.3_microdeletion_syndrome	3/200	0.000604056	0.00248212	0.0015239	0.00626183	-1.84134	13.6477	SNAP25;SCN2A;GRIN1
Benign_familial_infantile_epilepsy	3/200	0.000604056	0.00248212	0.0015239	0.00626183	-1.83953	13.6343	SNAP25;SCN2A;GRIN1
XFE_progeroid_syndrome	3/200	0.000604056	0.00248212	0.0015239	0.00626183	-1.82868	13.5539	TOP2A;CENPE;BIRC5
Angelman_syndrome	3/200	0.000604056	0.00248212	0.0015239	0.00626183	-1.82404	13.5195	SNAP25;SCN2A;GRIN1
Autosomal_dominant_partial_epilepsy_with_auditory_features	3/200	0.000604056	0.00248212	0.0015239	0.00626183	-1.78467	13.2277	SNAP25;SCN2A;GRIN1
3p_deletion_syndrome	3/200	0.000604056	0.00248212	0.0015239	0.00626183	-1.76896	13.1112	SNAP25;SCN2A;GRIN1
Convulsions_benign_familial_infantile_1	3/200	0.000604056	0.00248212	0.0015239	0.00626183	-1.73561	12.8641	SNAP25;SCN2A;GRIN1
Allan-Herndon-Dudley_syndrome	3/200	0.000604056	0.00248212	0.0015239	0.00626183	-1.71905	12.7413	SNAP25;SCN2A;GRIN1
Chromosome_18_tetrasomy_18p	3/200	0.000604056	0.00248212	0.0015239	0.00626183	-1.71755	12.7302	TOP2A;CENPE;KIF11
Microcephalic_osteodysplastic_primordial_dwarfism_type_3	3/200	0.000604056	0.00248212	0.0015239	0.00626183	-1.69954	12.5967	TOP2A;CENPE;KIF11
Chromosome_18q_deletion_syndrome	3/200	0.000604056	0.00248212	0.0015239	0.00626183	-1.66164	12.3158	SNAP25;SCN2A;GRIN1
Chromosome_11q_partial_deletion	3/200	0.000604056	0.00248212	0.0015239	0.00626183	-1.65209	12.2451	TOP2A;MTHFD1;KIF11
Temporal_epilepsy_familial	3/200	0.000604056	0.00248212	0.0015239	0.00626183	-1.64679	12.2057	SNAP25;SCN2A;GRIN1
Supratentorial_primitive_neuroectodermal_tumor	3/200	0.000604056	0.00248212	0.0015239	0.00626183	-1.64293	12.1771	TOP2A;PLK1;KIF11
Night_blindness_congenital_stationary	3/200	0.000604056	0.00248212	0.0015239	0.00626183	-1.63841	12.1436	SNAP25;SCN2A;GRIN1
Whispering_dysphonia_hereditary	3/200	0.000604056	0.00248212	0.0015239	0.00626183	-1.63231	12.0985	SNAP25;SCN2A;GRIN1
Polycystic_kidneys_severe_infantile_with_tuberous_sclerosis	3/200	0.000604056	0.00248212	0.0015239	0.00626183	-1.62934	12.0764	CHRNB2;SNAP25;GRIN1
Epilepsy_nocturnal_frontal_lobe_type	3/200	0.000604056	0.00248212	0.0015239	0.00626183	-1.62806	12.0669	SNAP25;SCN2A;GRIN1
Epileptic_encephalopathy_Lennox-Gastaut_type	3/200	0.000604056	0.00248212	0.0015239	0.00626183	-1.62793	12.066	SNAP25;SCN2A;GRIN1
Dystonia_4_torsion_autosomal_dominant_type	3/200	0.000604056	0.00248212	0.0015239	0.00626183	-1.62286	12.0284	SNAP25;SCN2A;GRIN1
Sammartino_Decreccio_syndrome	3/200	0.000604056	0.00248212	0.0015239	0.00626183	-1.60884	11.9244	TOP2A;CENPE;EZH2
Genetic_reflex_epilepsy	3/200	0.000604056	0.00248212	0.0015239	0.00626183	-1.59676	11.835	SNAP25;SCN2A;GRIN1
Epilepsy_juvenile_absence	3/200	0.000604056	0.00248212	0.0015239	0.00626183	-1.59547	11.8254	SNAP25;SCN2A;GRIN1
Childhood-Onset_Schizophrenia	3/200	0.000604056	0.00248212	0.0015239	0.00626183	-1.59051	11.7886	SNAP25;SCN2A;GRIN1
C-like_syndrome	3/200	0.000604056	0.00248212	0.0015239	0.00626183	-1.58953	11.7813	TOP2A;PLK1;KIF11
Dravet_syndrome	3/200	0.000604056	0.00248212	0.0015239	0.00626183	-1.57404	11.6665	SNAP25;SCN2A;GRIN1
Mental_retardation_Wolff_type	3/200	0.000604056	0.00248212	0.0015239	0.00626183	-1.5727	11.6566	SNAP25;SCN2A;GRIN1
Epilepsy_partial_familial	3/200	0.000604056	0.00248212	0.0015239	0.00626183	-1.56691	11.6137	SNAP25;SCN2A;GRIN1
Anemia_due_to_Adenosine_triphosphatase_deficiency	3/200	0.000604056	0.00248212	0.0015239	0.00626183	-1.55683	11.539	TOP2A;MTHFD1;KIF11
Burn-Mckeown_syndrome	3/200	0.000604056	0.00248212	0.0015239	0.00626183	-1.54062	11.4188	MTHFD1;PLK1;TYMS
Hyperacusis	3/200	0.000604056	0.00248212	0.0015239	0.00626183	-1.5344	11.3727	SNAP25;SCN2A;GRIN1
Developmental_dysphasia_familial	3/200	0.000604056	0.00248212	0.0015239	0.00626183	-1.53104	11.3478	SNAP25;SCN2A;GRIN1
Hereditary_paroxysmal_cerebral_ataxia	3/200	0.000604056	0.00248212	0.0015239	0.00626183	-1.5273	11.3201	SNAP25;SCN2A;GRIN1
Molybdenum_cofactor_deficiency	3/200	0.000604056	0.00248212	0.0015239	0.00626183	-1.52692	11.3173	SNAP25;SCN2A;GRIN1
Tremor_hereditary_essential_1	3/200	0.000604056	0.00248212	0.0015239	0.00626183	-1.52085	11.2723	SNAP25;SCN2A;GRIN1
Cerebrocostomandibular-like_syndrome	3/200	0.000604056	0.00248212	0.0015239	0.00626183	-1.51743	11.247	MTHFD1;PLK1;TYMS
Torsion_dystonia	3/200	0.000604056	0.00248212	0.0015239	0.00626183	-1.49975	11.1159	SNAP25;SCN2A;GRIN1
Landau-Kleffner_syndrome	3/200	0.000604056	0.00248212	0.0015239	0.00626183	-1.48974	11.0417	SNAP25;SCN2A;GRIN1
Restless_legs_syndrome_susceptibility_to_2	3/200	0.000604056	0.00248212	0.0015239	0.00626183	-1.4873	11.0237	SNAP25;SCN2A;GRIN1
Rapadilino_syndrome	3/200	0.000604056	0.00248212	0.0015239	0.00626183	-1.47348	10.9212	TOP2A;CENPE;KIF11
Warburg_micro_syndrome	3/200	0.000604056	0.00248212	0.0015239	0.00626183	-1.46906	10.8884	SNAP25;SCN2A;GRIN1
Dyskeratosis_congenita_autosomal_recessive	3/200	0.000604056	0.00248212	0.0015239	0.00626183	-1.4662	10.8673	MTHFD1;PLK1;TYMS
PEHO_syndrome	3/200	0.000604056	0.00248212	0.0015239	0.00626183	-1.46556	10.8625	SNAP25;SCN2A;GRIN1
Mental_retardation_X-linked_syndromic_7	3/200	0.000604056	0.00248212	0.0015239	0.00626183	-1.46247	10.8396	SNAP25;SCN2A;GRIN1
Ohtahara_syndrome	3/200	0.000604056	0.00248212	0.0015239	0.00626183	-1.43854	10.6623	SNAP25;SCN2A;GRIN1
Myokymia_with_neonatal_epilepsy	3/200	0.000604056	0.00248212	0.0015239	0.00626183	-1.43631	10.6457	SNAP25;SCN2A;GRIN1
Hyperekplexia_hereditary	3/200	0.000604056	0.00248212	0.0015239	0.00626183	-1.43581	10.642	SNAP25;SCN2A;GRIN1
Glutamate_decarboxylase_deficiency	3/200	0.000604056	0.00248212	0.0015239	0.00626183	-1.43473	10.634	SNAP25;SCN2A;GRIN1
Morvan's_fibrillary_chorea	3/200	0.000604056	0.00248212	0.0015239	0.00626183	-1.42977	10.5972	SNAP25;SCN2A;GRIN1
Optic_atrophy_polyneuropathy_deafness	3/200	0.000604056	0.00248212	0.0015239	0.00626183	-1.42934	10.5941	SNAP25;SCN2A;GRIN1
Juvenile_myoclonic_epilepsy	3/200	0.000604056	0.00248212	0.0015239	0.00626183	-1.42809	10.5848	SNAP25;SCN2A;GRIN1
Perry_syndrome	3/200	0.000604056	0.00248212	0.0015239	0.00626183	-1.42488	10.561	SNAP25;SCN2A;GRIN1
Myoclonus_epilepsy	3/200	0.000604056	0.00248212	0.0015239	0.00626183	-1.41491	10.4871	SNAP25;SCN2A;GRIN1
Senter_syndrome	3/200	0.000604056	0.00248212	0.0015239	0.00626183	-1.41484	10.4866	TOP2A;CENPE;KIF11
Mental_retardation_epilepsy	3/200	0.000604056	0.00248212	0.0015239	0.00626183	-1.41094	10.4576	SNAP25;SCN2A;GRIN1
Oculodentoosseous_dysplasia_dominant	3/200	0.000604056	0.00248212	0.0015239	0.00626183	-1.40556	10.4178	TOP2A;CENPE;KIF11
Microencephaly	3/200	0.000604056	0.00248212	0.0015239	0.00626183	-1.39312	10.3256	TOP2A;CENPE;KIF11
Microcephaly	3/200	0.000604056	0.00248212	0.0015239	0.00626183	-1.38689	10.2794	TOP2A;CENPE;KIF11
Richieri_Costa_Pereira_syndrome	3/200	0.000604056	0.00248212	0.0015239	0.00626183	-1.38452	10.2618	MTHFD1;PLK1;TYMS
Olivopontocerebellar_atrophy	3/200	0.000604056	0.00248212	0.0015239	0.00626183	-1.38044	10.2316	SNAP25;SCN2A;GRIN1
Hereditary_primary_Fanconi_disease	3/200	0.000604056	0.00248212	0.0015239	0.00626183	-1.37776	10.2117	TOP2A;MTHFD1;KIF11
Hoyeraal_Hreidarsson_syndrome	3/200	0.000604056	0.00248212	0.0015239	0.00626183	-1.36955	10.1509	MTHFD1;PLK1;TYMS
Hoyeraal_syndrome	3/200	0.000604056	0.00248212	0.0015239	0.00626183	-1.36714	10.133	MTHFD1;PLK1;TYMS
Non_functioning_pancreatic_endocrine_tumor	3/200	0.000604056	0.00248212	0.0015239	0.00626183	-1.36358	10.1066	TOP2A;PLK1;KIF11
Mental_retardation_X-linked_dysmorphism	3/200	0.000604056	0.00248212	0.0015239	0.00626183	-1.35351	10.032	SNAP25;SCN2A;GRIN1
Fetal_valproate_syndrome	3/200	0.000604056	0.00248212	0.0015239	0.00626183	-1.33185	9.87143	TOP2A;PLK1;KIF11
Lynch_syndrome	3/200	0.000604056	0.00248212	0.0015239	0.00626183	-1.32725	9.83737	TOP2A;MTHFD1;KIF11
Phosphoribosylpyrophosphate_synthetase_deficiency	3/200	0.000604056	0.00248212	0.0015239	0.00626183	-1.28298	9.50923	MTHFD1;PLK1;TYMS
Pleuropulmonary_blastoma	3/200	0.000604056	0.00248212	0.0015239	0.00626183	-1.26227	9.35578	TOP2A;MTHFD1;KIF11
Achard_syndrome	2/200	0.0122598	0.0193081	0.0223481	0.0351963	-2.06066	9.06986	TOP2A;CENPE
Chromosome_15q_tetrasomy	2/200	0.0122598	0.0193081	0.0223481	0.0351963	-2.05798	9.05805	SNAP25;SCN2A
Paragangliomas_2	3/200	0.000604056	0.00248212	0.0015239	0.00626183	-1.21738	9.023	MTHFD1;PLK1;TYMS
Chromosome_1_monosomy_1q4	2/200	0.0122598	0.0193081	0.0223481	0.0351963	-2.04837	9.01575	TOP2A;KIF11
Chromosome_2_monosomy_2q24	2/200	0.0122598	0.0193081	0.0223481	0.0351963	-2.0298	8.93403	SNAP25;SCN2A
Chromosome_15q_partial_deletion	2/200	0.0122598	0.0193081	0.0223481	0.0351963	-2.00516	8.82556	SNAP25;SCN2A
Juvenile_primary_lateral_sclerosis	3/200	0.000604056	0.00248212	0.0015239	0.00626183	-1.15326	8.5478	MTHFD1;PLK1;TYMS
Mutagen_sensitivity	3/200	0.000604056	0.00248212	0.0015239	0.00626183	-1.12863	8.36526	MTHFD1;PLK1;TYMS
22q13.3_deletion_syndrome	2/200	0.0122598	0.0193081	0.0223481	0.0351963	-1.87772	8.26466	RARA;GRIN1
8p23.1_duplication_syndrome	2/200	0.0122598	0.0193081	0.0223481	0.0351963	-1.86109	8.19144	SNAP25;GRIN1
17q21.31_microdeletion_syndrome	2/200	0.0122598	0.0193081	0.0223481	0.0351963	-1.85433	8.16169	SNAP25;GRIN1
ACTH_resistance	2/200	0.0122598	0.0193081	0.0223481	0.0351963	-1.84352	8.11411	MTHFD1;PLK1
Aland_island_eye_disease	2/200	0.0122598	0.0193081	0.0223481	0.0351963	-1.79388	7.89565	SNAP25;GRIN1
Cerebral_palsy_spastic_quadriplegic	2/200	0.0122598	0.0193081	0.0223481	0.0351963	-1.78179	7.84243	SNAP25;GRIN1
Adenocarcinoid_tumor	2/200	0.0122598	0.0193081	0.0223481	0.0351963	-1.77651	7.8192	TOP2A;KIF11
Chromosome_3_trisomy_3p	2/200	0.0122598	0.0193081	0.0223481	0.0351963	-1.77443	7.81003	SNAP25;SCN2A
Chromosome_8_monosomy_8p23_1	2/200	0.0122598	0.0193081	0.0223481	0.0351963	-1.77379	7.80719	SNAP25;GRIN1
Acanthoma	2/200	0.0122598	0.0193081	0.0223481	0.0351963	-1.77122	7.79591	TOP2A;KIF11
Chromosome_7_trisomy_mosaic	2/200	0.0122598	0.0193081	0.0223481	0.0351963	-1.76328	7.76096	TOP2A;KIF11
Alternating_hemiplegia_of_childhood	2/200	0.0122598	0.0193081	0.0223481	0.0351963	-1.76125	7.75201	SNAP25;GRIN1
Fatal_familial_insomnia	2/200	0.0122598	0.0193081	0.0223481	0.0351963	-1.75676	7.73225	SNAP25;GRIN1
Adenosarcoma_of_the_uterus	2/200	0.0122598	0.0193081	0.0223481	0.0351963	-1.74512	7.68103	TOP2A;KIF11
Chromosome_19_trisomy_19q	2/200	0.0122598	0.0193081	0.0223481	0.0351963	-1.7342	7.63295	SNAP25;GRIN1
Botulism	2/200	0.0122598	0.0193081	0.0223481	0.0351963	-1.72303	7.58382	SNAP25;GRIN1
Dancing_eyes-dancing_feet_syndrome	2/200	0.0122598	0.0193081	0.0223481	0.0351963	-1.72168	7.57786	SNAP25;GRIN1
Arts_syndrome	2/200	0.0122598	0.0193081	0.0223481	0.0351963	-1.70845	7.51962	MTHFD1;TYMS
Anton's_syndrome	2/200	0.0122598	0.0193081	0.0223481	0.0351963	-1.69739	7.47093	SNAP25;GRIN1
Cerebral_palsy_ataxic	2/200	0.0122598	0.0193081	0.0223481	0.0351963	-1.6859	7.42038	SNAP25;GRIN1
Hypomagnesemia_primary	2/200	0.0122598	0.0193081	0.0223481	0.0351963	-1.68226	7.40435	SNAP25;GRIN1
Benign_essential_tremor_syndrome	2/200	0.0122598	0.0193081	0.0223481	0.0351963	-1.67854	7.38798	SNAP25;GRIN1
Cerebral_sclerosis_similar_to_Pelizaeus-Merzbacher_disease	2/200	0.0122598	0.0193081	0.0223481	0.0351963	-1.67172	7.35794	SNAP25;GRIN1
Cataract_ataxia_deafness	2/200	0.0122598	0.0193081	0.0223481	0.0351963	-1.66749	7.33934	SNAP25;GRIN1
Optic_atrophy_hearing_loss_and_peripheral_neuropathy_autosomal_dominant	2/200	0.0122598	0.0193081	0.0223481	0.0351963	-1.65911	7.30244	SNAP25;GRIN1
Chorea_familial_benign	2/200	0.0122598	0.0193081	0.0223481	0.0351963	-1.65061	7.26506	SNAP25;GRIN1
Corticobasal_degeneration	2/200	0.0122598	0.0193081	0.0223481	0.0351963	-1.64479	7.23944	SNAP25;GRIN1
Dentatorubral_pallidoluysian_atrophy	2/200	0.0122598	0.0193081	0.0223481	0.0351963	-1.63517	7.19708	SNAP25;GRIN1
Athetosis	2/200	0.0122598	0.0193081	0.0223481	0.0351963	-1.61485	7.10766	SNAP25;GRIN1
Trichothiodystrophy_photosensitive	2/200	0.0122598	0.0193081	0.0223481	0.0351963	-1.6136	7.10213	MTHFD1;TYMS
Dystonia_15_myoclonic	2/200	0.0122598	0.0193081	0.0223481	0.0351963	-1.60184	7.05039	SNAP25;GRIN1
Paraneoplastic_cerebellar_degeneration	2/200	0.0122598	0.0193081	0.0223481	0.0351963	-1.59944	7.03981	SNAP25;GRIN1
Dystonia_12	2/200	0.0122598	0.0193081	0.0223481	0.0351963	-1.59734	7.03056	SNAP25;GRIN1
VACTERL_hydrocephaly	2/200	0.0122598	0.0193081	0.0223481	0.0351963	-1.59578	7.02373	CENPE;CDK1
X-linked_mental_retardation_type_Raynaud	2/200	0.0122598	0.0193081	0.0223481	0.0351963	-1.59549	7.02243	TOP2A;EZH2
Chromosome_9_trisomy_9q	2/200	0.0122598	0.0193081	0.0223481	0.0351963	-1.58905	6.99409	SNAP25;GRIN1
X_chromosome_monosomy_Xp22_pter	2/200	0.0122598	0.0193081	0.0223481	0.0351963	-1.5854	6.97803	CENPE;CDK1
Oculofaciocardiodental_syndrome	2/200	0.0122598	0.0193081	0.0223481	0.0351963	-1.57995	6.95404	PLK1;RARA
Sulfite_oxidase_deficiency	2/200	0.0122598	0.0193081	0.0223481	0.0351963	-1.57783	6.9447	SNAP25;GRIN1
Chorea_minor	2/200	0.0122598	0.0193081	0.0223481	0.0351963	-1.57453	6.93017	SNAP25;GRIN1
Digitorenocerebral_syndrome	2/200	0.0122598	0.0193081	0.0223481	0.0351963	-1.57358	6.92601	PLK1;TYMS
Catamenial_pneumothorax	2/200	0.0122598	0.0193081	0.0223481	0.0351963	-1.57227	6.92023	SNAP25;GRIN1
Canavan_disease	2/200	0.0122598	0.0193081	0.0223481	0.0351963	-1.56536	6.8898	SNAP25;GRIN1
Dystonia_1	2/200	0.0122598	0.0193081	0.0223481	0.0351963	-1.56325	6.88052	SNAP25;GRIN1
Elective_mutism	2/200	0.0122598	0.0193081	0.0223481	0.0351963	-1.56032	6.86765	SNAP25;GRIN1
Sudden_Arrhythmia_Death_Syndrome	2/200	0.0122598	0.0193081	0.0223481	0.0351963	-1.55965	6.86468	SNAP25;GRIN1
Dystonia_8	2/200	0.0122598	0.0193081	0.0223481	0.0351963	-1.55765	6.85589	SNAP25;GRIN1
Dystonia_10	2/200	0.0122598	0.0193081	0.0223481	0.0351963	-1.55608	6.84896	SCN2A;GRIN1
Chromosome_14q_partial_deletions	2/200	0.0122598	0.0193081	0.0223481	0.0351963	-1.55242	6.83286	SNAP25;SCN2A
Childhood_disintegrative_disorder	2/200	0.0122598	0.0193081	0.0223481	0.0351963	-1.55169	6.82967	SNAP25;GRIN1
Cataract_mental_retardation_hypogonadism	2/200	0.0122598	0.0193081	0.0223481	0.0351963	-1.54962	6.82055	SNAP25;GRIN1
Supernumerary_nipples	2/200	0.0122598	0.0193081	0.0223481	0.0351963	-1.54956	6.82026	TOP2A;KIF11
Variant_Creutzfeldt-Jakob_disease	2/200	0.0122598	0.0193081	0.0223481	0.0351963	-1.54571	6.80335	SNAP25;GRIN1
Familial_periodic_paralysis	2/200	0.0122598	0.0193081	0.0223481	0.0351963	-1.5443	6.79713	SNAP25;GRIN1
Dysautonomia_like_disorder	2/200	0.0122598	0.0193081	0.0223481	0.0351963	-1.54269	6.79002	SNAP25;GRIN1
Zechi_Ceide_syndrome	2/200	0.0122598	0.0193081	0.0223481	0.0351963	-1.53675	6.76388	MTHFD1;PLK1
Pyridoxine-dependent_epilepsy	2/200	0.0122598	0.0193081	0.0223481	0.0351963	-1.53202	6.7431	SNAP25;GRIN1
Episodic_ataxia	2/200	0.0122598	0.0193081	0.0223481	0.0351963	-1.52839	6.72712	SNAP25;GRIN1
Dystonia_11	2/200	0.0122598	0.0193081	0.0223481	0.0351963	-1.52565	6.71505	SNAP25;GRIN1
Encephalopathy_progressive_optic_atrophy	2/200	0.0122598	0.0193081	0.0223481	0.0351963	-1.51651	6.6748	SNAP25;GRIN1
Craniofacial_dystonia	2/200	0.0122598	0.0193081	0.0223481	0.0351963	-1.51543	6.67004	SCN2A;GRIN1
Dwarfism_mental_retardation_and_eye_abnormality	2/200	0.0122598	0.0193081	0.0223481	0.0351963	-1.51188	6.65441	TOP2A;KIF11
Cor_triatriatum	2/200	0.0122598	0.0193081	0.0223481	0.0351963	-1.51185	6.6543	MTHFD1;PLK1
Dystonia_13	2/200	0.0122598	0.0193081	0.0223481	0.0351963	-1.50621	6.62947	SNAP25;GRIN1
Chromosome_15_trisomy_mosaicism	2/200	0.0122598	0.0193081	0.0223481	0.0351963	-1.50454	6.62214	SNAP25;GRIN1
Nystagmus_4_congenital_autosomal_dominant	2/200	0.0122598	0.0193081	0.0223481	0.0351963	-1.50413	6.62032	SNAP25;GRIN1
Rhizomelic_chondrodysplasia_punctata_type_3	2/200	0.0122598	0.0193081	0.0223481	0.0351963	-1.50223	6.61196	SNAP25;GRIN1
Rat_bite_fever	2/200	0.0122598	0.0193081	0.0223481	0.0351963	-1.50195	6.61073	SNAP25;GRIN1
Enlarged_vestibular_aqueduct_syndrome	2/200	0.0122598	0.0193081	0.0223481	0.0351963	-1.49894	6.59749	SNAP25;GRIN1
Spastic_diplegia_infantile_type	2/200	0.0122598	0.0193081	0.0223481	0.0351963	-1.49803	6.59349	SNAP25;GRIN1
Torticollis_familial	2/200	0.0122598	0.0193081	0.0223481	0.0351963	-1.49642	6.58639	SNAP25;GRIN1
Thyroid_hormone_plasma_membrane_transport_defect	2/200	0.0122598	0.0193081	0.0223481	0.0351963	-1.49595	6.58433	SNAP25;GRIN1
Glycoproteinosis	2/200	0.0122598	0.0193081	0.0223481	0.0351963	-1.49246	6.56898	SNAP25;GRIN1
Epilepsy_benign_neonatal_dominant_form	2/200	0.0122598	0.0193081	0.0223481	0.0351963	-1.49225	6.56802	SNAP25;GRIN1
Photosensitive_epilepsy	2/200	0.0122598	0.0193081	0.0223481	0.0351963	-1.48812	6.54987	SNAP25;GRIN1
Dyssynergia_cerebellaris_myoclonica	2/200	0.0122598	0.0193081	0.0223481	0.0351963	-1.48504	6.5363	SNAP25;GRIN1
Dystonia_6_torsion	2/200	0.0122598	0.0193081	0.0223481	0.0351963	-1.48168	6.52153	SNAP25;GRIN1
Gingival_fibromatosis_with_hypertrichosis	2/200	0.0122598	0.0193081	0.0223481	0.0351963	-1.47956	6.51216	SNAP25;GRIN1
Dystonia_17	2/200	0.0122598	0.0193081	0.0223481	0.0351963	-1.47097	6.47437	SNAP25;GRIN1
X-linked_mental_retardation_type_Martinez	2/200	0.0122598	0.0193081	0.0223481	0.0351963	-1.46671	6.45563	SNAP25;GRIN1
Hashimoto's_encephalitis	2/200	0.0122598	0.0193081	0.0223481	0.0351963	-1.46341	6.44108	SNAP25;GRIN1
Epilepsy_female_restricted_with_mental_retardation	2/200	0.0122598	0.0193081	0.0223481	0.0351963	-1.46233	6.43636	SNAP25;GRIN1
Oculo_cerebral_dysplasia	2/200	0.0122598	0.0193081	0.0223481	0.0351963	-1.45293	6.39498	SNAP25;SCN2A
Post-Streptococcal_Neurologic_Disorders	2/200	0.0122598	0.0193081	0.0223481	0.0351963	-1.45274	6.39413	SNAP25;GRIN1
Hereditary_neuropathy_with_liability_to_pressure_palsy	2/200	0.0122598	0.0193081	0.0223481	0.0351963	-1.44936	6.37924	SNAP25;GRIN1
Sydenham's_chorea	2/200	0.0122598	0.0193081	0.0223481	0.0351963	-1.44798	6.37318	SNAP25;GRIN1
Chromosome_10_monosomy_10q	2/200	0.0122598	0.0193081	0.0223481	0.0351963	-1.44061	6.34075	SNAP25;GRIN1
Spastic_paraplegia_epilepsy_mental_retardation	2/200	0.0122598	0.0193081	0.0223481	0.0351963	-1.43929	6.33494	SNAP25;GRIN1
Focal_dystonia	2/200	0.0122598	0.0193081	0.0223481	0.0351963	-1.43607	6.32075	SNAP25;GRIN1
Tremor_hereditary_essential_2	2/200	0.0122598	0.0193081	0.0223481	0.0351963	-1.43351	6.3095	SNAP25;GRIN1
Rett_syndrome	2/200	0.0122598	0.0193081	0.0223481	0.0351963	-1.42257	6.26135	SNAP25;GRIN1
Prader-Willi_syndrome	2/200	0.0122598	0.0193081	0.0223481	0.0351963	-1.42207	6.25913	SNAP25;GRIN1
Progressive_supranuclear_palsy	2/200	0.0122598	0.0193081	0.0223481	0.0351963	-1.4217	6.2575	SNAP25;GRIN1
Restless_legs_syndrome_susceptibility_to_1	2/200	0.0122598	0.0193081	0.0223481	0.0351963	-1.41969	6.24867	SNAP25;GRIN1
Glycine_encephalopathy	2/200	0.0122598	0.0193081	0.0223481	0.0351963	-1.41768	6.23984	SNAP25;GRIN1
Parkinson_disease_9	2/200	0.0122598	0.0193081	0.0223481	0.0351963	-1.41699	6.23676	SNAP25;GRIN1
Spastic_paraparesis_deafness	2/200	0.0122598	0.0193081	0.0223481	0.0351963	-1.41414	6.22425	SNAP25;GRIN1
West_syndrome	2/200	0.0122598	0.0193081	0.0223481	0.0351963	-1.41121	6.21134	SNAP25;GRIN1
Maternally_inherited_Leigh_syndrome	2/200	0.0122598	0.0193081	0.0223481	0.0351963	-1.40327	6.1764	SNAP25;GRIN1
Infantile_Parkinsonism-dystonia	2/200	0.0122598	0.0193081	0.0223481	0.0351963	-1.40272	6.17395	SNAP25;GRIN1
Glossodynia	2/200	0.0122598	0.0193081	0.0223481	0.0351963	-1.40191	6.17039	SNAP25;GRIN1
Woodhouse_Sakati_syndrome	2/200	0.0122598	0.0193081	0.0223481	0.0351963	-1.40064	6.16483	MTHFD1;PLK1
Phelan-McDermid_syndrome	2/200	0.0122598	0.0193081	0.0223481	0.0351963	-1.39715	6.14946	SNAP25;GRIN1
Paraplegia	2/200	0.0122598	0.0193081	0.0223481	0.0351963	-1.39114	6.123	SNAP25;GRIN1
Munchausen_by_proxy_syndrome	2/200	0.0122598	0.0193081	0.0223481	0.0351963	-1.39035	6.11955	SNAP25;GRIN1
Adenylosuccinase_deficiency	2/200	0.0122598	0.0193081	0.0223481	0.0351963	-1.38953	6.11593	MTHFD1;PLK1
Macrocephaly_benign_familial	2/200	0.0122598	0.0193081	0.0223481	0.0351963	-1.38938	6.11526	SNAP25;GRIN1
Fountain_syndrome	2/200	0.0122598	0.0193081	0.0223481	0.0351963	-1.38779	6.10828	SNAP25;GRIN1
Fragile_X_syndrome	2/200	0.0122598	0.0193081	0.0223481	0.0351963	-1.38767	6.10772	SNAP25;GRIN1
Epilepsy_telangiectasia	2/200	0.0122598	0.0193081	0.0223481	0.0351963	-1.38426	6.09271	SNAP25;GRIN1
Precocious_epileptic_encephalopathy	2/200	0.0122598	0.0193081	0.0223481	0.0351963	-1.38404	6.09176	SNAP25;GRIN1
Red_cell_phospholipid_defect_with_hemolysis	2/200	0.0122598	0.0193081	0.0223481	0.0351963	-1.37702	6.06085	SNAP25;GRIN1
Meralgia_paresthetica	2/200	0.0122598	0.0193081	0.0223481	0.0351963	-1.37543	6.05388	SNAP25;GRIN1
Microdeletion_15q11.2	2/200	0.0122598	0.0193081	0.0223481	0.0351963	-1.37424	6.04862	SNAP25;SCN2A
Glucose_transporter_type_1_deficiency_syndrome	2/200	0.0122598	0.0193081	0.0223481	0.0351963	-1.36974	6.02882	SNAP25;GRIN1
Imaizumi_Kuroki_syndrome	2/200	0.0122598	0.0193081	0.0223481	0.0351963	-1.36893	6.02525	SNAP25;GRIN1
Progressive_myoclonic_epilepsy	2/200	0.0122598	0.0193081	0.0223481	0.0351963	-1.36657	6.01486	SNAP25;GRIN1
Infantile_apnea	2/200	0.0122598	0.0193081	0.0223481	0.0351963	-1.36626	6.01348	SNAP25;GRIN1
Gurrieri_syndrome	2/200	0.0122598	0.0193081	0.0223481	0.0351963	-1.35979	5.98501	SNAP25;GRIN1
Infantile_convulsions_and_paroxysmal_choreoathetosis_familial	2/200	0.0122598	0.0193081	0.0223481	0.0351963	-1.35628	5.96955	SNAP25;GRIN1
Paraneoplastic_Neurologic_Disorders	2/200	0.0122598	0.0193081	0.0223481	0.0351963	-1.35615	5.96901	SNAP25;GRIN1
Hereditary_hyperekplexia	2/200	0.0122598	0.0193081	0.0223481	0.0351963	-1.35443	5.96141	SNAP25;GRIN1
Status_epilepticus	2/200	0.0122598	0.0193081	0.0223481	0.0351963	-1.35223	5.95175	SNAP25;GRIN1
Primary_orthostatic_tremor	2/200	0.0122598	0.0193081	0.0223481	0.0351963	-1.34972	5.94068	SNAP25;SCN2A
Ocular_motility_disorders	2/200	0.0122598	0.0193081	0.0223481	0.0351963	-1.34678	5.92774	SNAP25;GRIN1
Optic_atrophy_5	2/200	0.0122598	0.0193081	0.0223481	0.0351963	-1.3456	5.92257	SNAP25;GRIN1
Trisomy_3_mosaicism	2/200	0.0122598	0.0193081	0.0223481	0.0351963	-1.34271	5.90985	SNAP25;GRIN1
Proximal_spinal_muscular_atrophy	2/200	0.0122598	0.0193081	0.0223481	0.0351963	-1.34267	5.90968	SNAP25;GRIN1
Lafora_disease	2/200	0.0122598	0.0193081	0.0223481	0.0351963	-1.34102	5.90242	SNAP25;GRIN1
Meige_syndrome	2/200	0.0122598	0.0193081	0.0223481	0.0351963	-1.33883	5.89277	SNAP25;GRIN1
Plasmalogens_synthesis_deficiency_isolated	2/200	0.0122598	0.0193081	0.0223481	0.0351963	-1.33787	5.88855	SNAP25;GRIN1
Hereditary_spastic_paraplegia	2/200	0.0122598	0.0193081	0.0223481	0.0351963	-1.33744	5.88664	SNAP25;GRIN1
Neuronal_intranuclear_inclusion_disease	2/200	0.0122598	0.0193081	0.0223481	0.0351963	-1.33736	5.88629	SNAP25;GRIN1
Limbic_encephalitis	2/200	0.0122598	0.0193081	0.0223481	0.0351963	-1.33613	5.88087	SNAP25;GRIN1
Retinoblastoma	2/200	0.0122598	0.0193081	0.0223481	0.0351963	-1.33537	5.87754	TOP2A;KIF11
Hereditary_cerebellar_ataxia_syndrome_of_early_onset	2/200	0.0122598	0.0193081	0.0223481	0.0351963	-1.33518	5.87668	SNAP25;GRIN1
Hemiplegic_migraine	2/200	0.0122598	0.0193081	0.0223481	0.0351963	-1.33466	5.87439	SNAP25;GRIN1
Lewy_body_dementia	2/200	0.0122598	0.0193081	0.0223481	0.0351963	-1.33107	5.8586	SNAP25;GRIN1
Stiff_person_syndrome	2/200	0.0122598	0.0193081	0.0223481	0.0351963	-1.33035	5.85543	SNAP25;GRIN1
Neuronal_interstitial_dysplasia	2/200	0.0122598	0.0193081	0.0223481	0.0351963	-1.32918	5.8503	SNAP25;GRIN1
Limb_dystonia	2/200	0.0122598	0.0193081	0.0223481	0.0351963	-1.3262	5.83717	SNAP25;GRIN1
Revesz_syndrome	2/200	0.0122598	0.0193081	0.0223481	0.0351963	-1.32511	5.83236	PLK1;TYMS
Striatonigral_degeneration_infantile	2/200	0.0122598	0.0193081	0.0223481	0.0351963	-1.32251	5.82094	SNAP25;GRIN1
Jamaican_vomiting_sickness	2/200	0.0122598	0.0193081	0.0223481	0.0351963	-1.322	5.81867	SNAP25;GRIN1
Hypertrophic_neuropathy_of_Dejerine-Sottas	2/200	0.0122598	0.0193081	0.0223481	0.0351963	-1.32019	5.8107	SNAP25;GRIN1
Mental_retardation_X-linked_nonspecific	2/200	0.0122598	0.0193081	0.0223481	0.0351963	-1.31616	5.79299	SNAP25;SCN2A
Multiple_system_atrophy	2/200	0.0122598	0.0193081	0.0223481	0.0351963	-1.3148	5.78699	SNAP25;GRIN1
Kleefstra_syndrome	2/200	0.0122598	0.0193081	0.0223481	0.0351963	-1.31474	5.78675	SNAP25;GRIN1
Parkinson_disease_juvenile_autosomal_recessive	2/200	0.0122598	0.0193081	0.0223481	0.0351963	-1.31119	5.77109	SNAP25;GRIN1
Optic_atrophy_6	2/200	0.0122598	0.0193081	0.0223481	0.0351963	-1.30984	5.76518	SNAP25;GRIN1
Desmoplastic_infantile_ganglioglioma	2/200	0.0122598	0.0193081	0.0223481	0.0351963	-1.30458	5.742	TOP2A;KIF11
Martsolf_syndrome	2/200	0.0122598	0.0193081	0.0223481	0.0351963	-1.30368	5.73803	SNAP25;GRIN1
Neuroferritinopathy	2/200	0.0122598	0.0193081	0.0223481	0.0351963	-1.29206	5.68693	SNAP25;GRIN1
Ovarian_germ_cell_tumor	2/200	0.0122598	0.0193081	0.0223481	0.0351963	-1.29163	5.68501	MTHFD1;KIF11
Lambert_Eaton_myasthenic_syndrome	2/200	0.0122598	0.0193081	0.0223481	0.0351963	-1.27944	5.63135	SNAP25;GRIN1
Muir-Torre_syndrome	2/200	0.0122598	0.0193081	0.0223481	0.0351963	-1.27758	5.62316	TOP2A;KIF11
Micrencephaly_corpus_callosum_agenesis	2/200	0.0122598	0.0193081	0.0223481	0.0351963	-1.27704	5.62081	SNAP25;SCN2A
Osteopathia_striata_cranial_sclerosis	2/200	0.0122598	0.0193081	0.0223481	0.0351963	-1.27073	5.59303	SNAP25;GRIN1
Laband_syndrome	2/200	0.0122598	0.0193081	0.0223481	0.0351963	-1.26925	5.5865	SNAP25;SCN2A
Generalized_torsion_dystonia	2/200	0.0122598	0.0193081	0.0223481	0.0351963	-1.26438	5.56507	SNAP25;GRIN1
Neuropathy_sensory_spastic_paraplegia	2/200	0.0122598	0.0193081	0.0223481	0.0351963	-1.25745	5.53456	SNAP25;GRIN1
Mondini_Dysplasia	2/200	0.0122598	0.0193081	0.0223481	0.0351963	-1.24873	5.49619	SNAP25;GRIN1
McDonough_syndrome	2/200	0.0122598	0.0193081	0.0223481	0.0351963	-1.24736	5.49015	SNAP25;GRIN1
Ovarian_cancer	2/200	0.0122598	0.0193081	0.0223481	0.0351963	-1.24653	5.48651	TOP2A;KIF11
Myoclonus_ataxia	2/200	0.0122598	0.0193081	0.0223481	0.0351963	-1.2413	5.46349	SNAP25;GRIN1
Pseudomyotonia	2/200	0.0122598	0.0193081	0.0223481	0.0351963	-1.23928	5.45459	SNAP25;GRIN1
KBG_syndrome	2/200	0.0122598	0.0193081	0.0223481	0.0351963	-1.20835	5.31847	TOP2A;KIF11
Isaac's_syndrome	2/200	0.0122598	0.0193081	0.0223481	0.0351963	-1.19696	5.26835	SNAP25;GRIN1
Li_Fraumeni_syndrome	2/200	0.0122598	0.0193081	0.0223481	0.0351963	-1.18821	5.22983	TOP2A;KIF11
Genee-Wiedemann_syndrome	2/200	0.0122598	0.0193081	0.0223481	0.0351963	-1.13267	4.98536	MTHFD1;PLK1
Lissencephaly_1	2/200	0.0122598	0.0193081	0.0223481	0.0351963	-1.11205	4.89463	SNAP25;SCN2A
Leiomyomatosis_familial	2/200	0.0122598	0.0193081	0.0223481	0.0351963	-1.0357	4.55856	MTHFD1;KIF11
Aarskog_syndrome	1/200	0.157115	0.157115	0.209298	0.209298	-2.16147	4.0004	RARA
Caudal_duplication	1/200	0.157115	0.157115	0.209298	0.209298	-1.94652	3.60257	PLK1
Blepharospasm	1/200	0.157115	0.157115	0.209298	0.209298	-1.91607	3.54623	GRIN1
Congenital_insensitivity_to_pain_with_hyperhidrosis	1/200	0.157115	0.157115	0.209298	0.209298	-1.88872	3.4956	CHRNB2
Akaba_Hayasaka_syndrome	1/200	0.157115	0.157115	0.209298	0.209298	-1.88621	3.49095	CHRNB2
Cutaneous_polyarteritis_nodosa	1/200	0.157115	0.157115	0.209298	0.209298	-1.886	3.49057	RARA
Chromosome_2_trisomy_2p	1/200	0.157115	0.157115	0.209298	0.209298	-1.85514	3.43345	CHRNB2
Acquired_agranulocytosis	1/200	0.157115	0.157115	0.209298	0.209298	-1.82018	3.36875	RARA
Choriocarcinoma	1/200	0.157115	0.157115	0.209298	0.209298	-1.81682	3.36253	RARA
Acrodysostosis	1/200	0.157115	0.157115	0.209298	0.209298	-1.80535	3.34131	RARA
Caroli_disease	1/200	0.157115	0.157115	0.209298	0.209298	-1.79697	3.32579	RARA
Camptodactyly_arthropathy_coxa_vara_pericarditis_syndrome	1/200	0.157115	0.157115	0.209298	0.209298	-1.77436	3.28395	TOP2A
Chromosome_7_partial_monosomy_7p	1/200	0.157115	0.157115	0.209298	0.209298	-1.75582	3.24963	RARA
Cerebellar_liponeurocytoma	1/200	0.157115	0.157115	0.209298	0.209298	-1.74648	3.23235	TOP2A
Fitz-Hugh-Curtis_syndrome	1/200	0.157115	0.157115	0.209298	0.209298	-1.71859	3.18073	RARA
Chromosome_7_trisomy_7q	1/200	0.157115	0.157115	0.209298	0.209298	-1.70919	3.16333	SNAP25
Familial_erythrocytosis_1	1/200	0.157115	0.157115	0.209298	0.209298	-1.69882	3.14414	RARA
Desmoplastic_small_round_cell_tumor	1/200	0.157115	0.157115	0.209298	0.209298	-1.67931	3.10804	RARA
Cardiomyopathy_diabetes_deafness	1/200	0.157115	0.157115	0.209298	0.209298	-1.6791	3.10765	GRIN1
Eosinophilic_fasciitis	1/200	0.157115	0.157115	0.209298	0.209298	-1.67622	3.10231	RARA
Arachnodactyly_mental_retardation_dysmorphism	1/200	0.157115	0.157115	0.209298	0.209298	-1.67406	3.09831	SNAP25
Restless_legs_syndrome_susceptibility_to_5	1/200	0.157115	0.157115	0.209298	0.209298	-1.67339	3.09708	SCN2A
Congenital_herpes_simplex	1/200	0.157115	0.157115	0.209298	0.209298	-1.66656	3.08444	RARA
Alzheimer's_disease_without_neurofibrillary_tangles	1/200	0.157115	0.157115	0.209298	0.209298	-1.64814	3.05034	GRIN1
Hemoglobin_Zurich	1/200	0.157115	0.157115	0.209298	0.209298	-1.63047	3.01764	RARA
Three_M_syndrome	1/200	0.157115	0.157115	0.209298	0.209298	-1.62099	3.00009	EZH2
Pulmonary_hypoplasia_familial_primary	1/200	0.157115	0.157115	0.209298	0.209298	-1.61949	2.99732	RARA
Brachydactyly_small_stature_face_anomalies	1/200	0.157115	0.157115	0.209298	0.209298	-1.61689	2.9925	SNAP25
Chondrocalcinosis_2	1/200	0.157115	0.157115	0.209298	0.209298	-1.61654	2.99185	GRIN1
Adenoameloblastoma	1/200	0.157115	0.157115	0.209298	0.209298	-1.60873	2.9774	PLK1
Agyria-pachygyria_type_1	1/200	0.157115	0.157115	0.209298	0.209298	-1.60388	2.96842	SCN2A
Eosinophilic_cystitis	1/200	0.157115	0.157115	0.209298	0.209298	-1.60033	2.96186	RARA
Asherman's_syndrome	1/200	0.157115	0.157115	0.209298	0.209298	-1.5986	2.95865	KIF11
APUDoma	1/200	0.157115	0.157115	0.209298	0.209298	-1.59646	2.9547	PLK1
Cervical_dystonia	1/200	0.157115	0.157115	0.209298	0.209298	-1.58979	2.94234	GRIN1
Chromosome_10_monosomy_10p	1/200	0.157115	0.157115	0.209298	0.209298	-1.58483	2.93317	RARA
Aplastic_anemia	1/200	0.157115	0.157115	0.209298	0.209298	-1.5787	2.92183	TYMS
Thrombocytopenia_acquired_amegakaryocytic	1/200	0.157115	0.157115	0.209298	0.209298	-1.57643	2.91762	RARA
Hemoglobin_C_disease	1/200	0.157115	0.157115	0.209298	0.209298	-1.57437	2.91381	RARA
Creutzfeldt-Jakob_disease	1/200	0.157115	0.157115	0.209298	0.209298	-1.56694	2.90006	GRIN1
Ceroid_lipofuscinosis_neuronal_10	1/200	0.157115	0.157115	0.209298	0.209298	-1.566	2.89831	GRIN1
Eales_disease	1/200	0.157115	0.157115	0.209298	0.209298	-1.56593	2.89819	RARA
Hidradenitis_suppurativa_familial	1/200	0.157115	0.157115	0.209298	0.209298	-1.5642	2.89498	RARA
Vestibulocochlear_dysfunction_progressive	1/200	0.157115	0.157115	0.209298	0.209298	-1.56376	2.89417	GRIN1
Cerebellar_agenesis	1/200	0.157115	0.157115	0.209298	0.209298	-1.56015	2.88749	SCN2A
TAR_syndrome	1/200	0.157115	0.157115	0.209298	0.209298	-1.55635	2.88046	RARA
Unverricht-Lundborg_disease	1/200	0.157115	0.157115	0.209298	0.209298	-1.55615	2.88009	GRIN1
Ramon_Syndrome	1/200	0.157115	0.157115	0.209298	0.209298	-1.5523	2.87297	RARA
Auditory_perceptual_disorder	1/200	0.157115	0.157115	0.209298	0.209298	-1.55129	2.87109	GRIN1
Apraxia	1/200	0.157115	0.157115	0.209298	0.209298	-1.54542	2.86023	GRIN1
Fatty_acid_hydroxylase-associated_neurodegeneration	1/200	0.157115	0.157115	0.209298	0.209298	-1.53779	2.84611	GRIN1
Thrombocytopenia_2	1/200	0.157115	0.157115	0.209298	0.209298	-1.53504	2.84102	RARA
Goodman_syndrome	1/200	0.157115	0.157115	0.209298	0.209298	-1.53408	2.83925	RARA
Hypoketonemic_hypoglycemia	1/200	0.157115	0.157115	0.209298	0.209298	-1.53093	2.83341	GRIN1
Coloboma_of_macula	1/200	0.157115	0.157115	0.209298	0.209298	-1.53033	2.83231	RARA
Nystagmus_3_congenital_autosomal_dominant	1/200	0.157115	0.157115	0.209298	0.209298	-1.52587	2.82405	SNAP25
Dyskinesia_drug_induced	1/200	0.157115	0.157115	0.209298	0.209298	-1.52482	2.82211	GRIN1
Lymphoma_small_cleaved-cell_follicular	1/200	0.157115	0.157115	0.209298	0.209298	-1.51275	2.79976	RARA
Epitheliopathy_acute_posterior_multifocal_placoid_pigment	1/200	0.157115	0.157115	0.209298	0.209298	-1.50853	2.79196	RARA
Cluttering	1/200	0.157115	0.157115	0.209298	0.209298	-1.50838	2.79167	GRIN1
Chromosome_18_ring	1/200	0.157115	0.157115	0.209298	0.209298	-1.49734	2.77125	CENPE
Triphalangeal_thumb_polysyndactyly_syndrome	1/200	0.157115	0.157115	0.209298	0.209298	-1.48995	2.75757	GRIN1
Sonoda_syndrome	1/200	0.157115	0.157115	0.209298	0.209298	-1.48853	2.75494	RARA
Rabson-Mendenhall_syndrome	1/200	0.157115	0.157115	0.209298	0.209298	-1.48846	2.75481	RARA
Pyruvate_kinase_deficiency	1/200	0.157115	0.157115	0.209298	0.209298	-1.48728	2.75263	RARA
Otosclerosis_familial	1/200	0.157115	0.157115	0.209298	0.209298	-1.4846	2.74767	RARA
Severe_congenital_neutropenia_autosomal_dominant	1/200	0.157115	0.157115	0.209298	0.209298	-1.48433	2.74716	RARA
Farmer's_lung	1/200	0.157115	0.157115	0.209298	0.209298	-1.48426	2.74704	RARA
Beriberi	1/200	0.157115	0.157115	0.209298	0.209298	-1.48337	2.7454	MTHFD1
Pulmonary_artery_familial_dilatation	1/200	0.157115	0.157115	0.209298	0.209298	-1.47265	2.72555	RARA
Dementia_familial_Danish	1/200	0.157115	0.157115	0.209298	0.209298	-1.4693	2.71935	GRIN1
Piebaldism	1/200	0.157115	0.157115	0.209298	0.209298	-1.46916	2.71909	RARA
TARP_syndrome	1/200	0.157115	0.157115	0.209298	0.209298	-1.45609	2.6949	RARA
MORM_syndrome	1/200	0.157115	0.157115	0.209298	0.209298	-1.45334	2.68982	CHRNB2
Glutathione_synthetase_deficiency	1/200	0.157115	0.157115	0.209298	0.209298	-1.44047	2.66599	RARA
Gata1_Gene	1/200	0.157115	0.157115	0.209298	0.209298	-1.4371	2.65975	RARA
Restless_legs_syndrome_susceptibility_to_6	1/200	0.157115	0.157115	0.209298	0.209298	-1.43633	2.65834	SCN2A
Neuroectodermal_endocrine_syndrome	1/200	0.157115	0.157115	0.209298	0.209298	-1.4343	2.65457	RARA
Barakat_syndrome	1/200	0.157115	0.157115	0.209298	0.209298	-1.43423	2.65443	GRIN1
Gingival_fibromatosis_2	1/200	0.157115	0.157115	0.209298	0.209298	-1.43273	2.65167	RARA
Neutrophil-specific_granule_deficiency	1/200	0.157115	0.157115	0.209298	0.209298	-1.43132	2.64905	RARA
Nystagmus_1_congenital_X-_linked	1/200	0.157115	0.157115	0.209298	0.209298	-1.42759	2.64215	CHRNB2
Sine_scleroderma	1/200	0.157115	0.157115	0.209298	0.209298	-1.42167	2.6312	RARA
Pemphigoid_gestationis	1/200	0.157115	0.157115	0.209298	0.209298	-1.42121	2.63034	RARA
Hypoplasia_hepatic_ductular	1/200	0.157115	0.157115	0.209298	0.209298	-1.41696	2.62248	RARA
Noonan_syndrome_SOS1	1/200	0.157115	0.157115	0.209298	0.209298	-1.41612	2.62093	RARA
Progressive_transformation_of_germinal_centers	1/200	0.157115	0.157115	0.209298	0.209298	-1.41468	2.61826	RARA
Montefiore_syndrome	1/200	0.157115	0.157115	0.209298	0.209298	-1.41024	2.61005	RARA
Long_QT_syndrome_4	1/200	0.157115	0.157115	0.209298	0.209298	-1.39169	2.57571	SNAP25
Poikiloderma_with_neutropenia	1/200	0.157115	0.157115	0.209298	0.209298	-1.38723	2.56746	RARA
Glaucoma_sleep_apnea	1/200	0.157115	0.157115	0.209298	0.209298	-1.35496	2.50774	RARA
Long_QT_syndrome_11	1/200	0.157115	0.157115	0.209298	0.209298	-1.35233	2.50286	GRIN1
Attenuated_FAP	1/200	0.157115	0.157115	0.209298	0.209298	-1.34474	2.48881	MTHFD1
Cerebral_palsy_spastic_hemiplegic	1/200	0.157115	0.157115	0.209298	0.209298	-1.34359	2.4867	GRIN1
Cataract_microphthalmia_septal_defect	1/200	0.157115	0.157115	0.209298	0.209298	-1.3432	2.48596	RARA
Seminoma	1/200	0.157115	0.157115	0.209298	0.209298	-1.32757	2.45703	PLK1
Primary_malignant_melanoma_of_the_conjunctiva	1/200	0.157115	0.157115	0.209298	0.209298	-1.3229	2.4484	KIF11
Skin_cancer_non_melanoma_childhood	1/200	0.157115	0.157115	0.209298	0.209298	-1.31874	2.4407	RARA
Stargardt_macular_degeneration_absent_or_hypoplastic_corpus_callosum_mental_retardation_and_dysmorphic_features	1/200	0.157115	0.157115	0.209298	0.209298	-1.31813	2.43956	GRIN1
Chromosome_9p_trisomy	1/200	0.157115	0.157115	0.209298	0.209298	-1.30877	2.42225	KIF11
Pontocerebellar_hypoplasia_type_1	1/200	0.157115	0.157115	0.209298	0.209298	-1.30435	2.41406	BIRC5
Triple_A_syndrome	1/200	0.157115	0.157115	0.209298	0.209298	-1.30322	2.41198	PLK1
Ptosis_coloboma_mental_retardation	1/200	0.157115	0.157115	0.209298	0.209298	-1.30257	2.41077	SERPINE1
Spinal_bulbar_motor_neuropathy	1/200	0.157115	0.157115	0.209298	0.209298	-1.29726	2.40094	GRIN1
Chromosome_3_duplication_syndrome	1/200	0.157115	0.157115	0.209298	0.209298	-1.29596	2.39854	SCN2A
Familial_band_heterotopia	1/200	0.157115	0.157115	0.209298	0.209298	-1.28962	2.38679	SCN2A
Trichorhinophalangeal_syndrome_type_3	1/200	0.157115	0.157115	0.209298	0.209298	-1.28932	2.38624	SNAP25
Symphalangism_brachydactyly_craniosynostosis	1/200	0.157115	0.157115	0.209298	0.209298	-1.28795	2.38371	GRIN1
Halal_syndrome	1/200	0.157115	0.157115	0.209298	0.209298	-1.28747	2.38282	RARA
Leprechaunism	1/200	0.157115	0.157115	0.209298	0.209298	-1.2869	2.38176	RARA
Embryonal_carcinoma	1/200	0.157115	0.157115	0.209298	0.209298	-1.28317	2.37487	PLK1
Pulmonary_alveolar_proteinosis_acquired	1/200	0.157115	0.157115	0.209298	0.209298	-1.28189	2.3725	RARA
Hereditary_peripheral_nervous_disorder	1/200	0.157115	0.157115	0.209298	0.209298	-1.27464	2.35909	GRIN1
Bowen-Conradi_syndrome	1/200	0.157115	0.157115	0.209298	0.209298	-1.27464	2.35908	MTHFD1
Long_QT_syndrome_2	1/200	0.157115	0.157115	0.209298	0.209298	-1.26098	2.3338	GRIN1
Huntington_disease	1/200	0.157115	0.157115	0.209298	0.209298	-1.26042	2.33275	GRIN1
Dystonia_16	1/200	0.157115	0.157115	0.209298	0.209298	-1.25645	2.32542	PLK1
Optic_neuropathy_anterior_ischemic	1/200	0.157115	0.157115	0.209298	0.209298	-1.25525	2.32319	RARA
Hydrocephalus	1/200	0.157115	0.157115	0.209298	0.209298	-1.25444	2.32169	GRIN1
Fatal_infantile_encephalomyopathy	1/200	0.157115	0.157115	0.209298	0.209298	-1.25434	2.32151	MTHFD1
Pontocerebellar_hypoplasia_type_5	1/200	0.157115	0.157115	0.209298	0.209298	-1.24523	2.30464	BIRC5
Restless_legs_syndrome_susceptibility_to_4	1/200	0.157115	0.157115	0.209298	0.209298	-1.24503	2.30428	SCN2A
Small_cell_lung_cancer_childhood	1/200	0.157115	0.157115	0.209298	0.209298	-1.24303	2.30058	KIF11
Lemierre_syndrome	1/200	0.157115	0.157115	0.209298	0.209298	-1.24164	2.298	RARA
Mental_retardation_epilepsy_bulbous_nose	1/200	0.157115	0.157115	0.209298	0.209298	-1.24017	2.29528	GRIN1
Trisomy_12_mosaicism	1/200	0.157115	0.157115	0.209298	0.209298	-1.24002	2.29501	SNAP25
Thumb_deformity	1/200	0.157115	0.157115	0.209298	0.209298	-1.23815	2.29155	GRIN1
Laugier-Hunziker_syndrome	1/200	0.157115	0.157115	0.209298	0.209298	-1.23527	2.28621	GRIN1
Exertional_headache	1/200	0.157115	0.157115	0.209298	0.209298	-1.23427	2.28436	MTHFD1
Epilepsy_benign_occipital	1/200	0.157115	0.157115	0.209298	0.209298	-1.2325	2.28109	SNAP25
GRACILE_syndrome	1/200	0.157115	0.157115	0.209298	0.209298	-1.23123	2.27873	PLK1
Formaldehyde_poisoning	1/200	0.157115	0.157115	0.209298	0.209298	-1.22692	2.27075	MTHFD1
Orotic_aciduria_type_1	1/200	0.157115	0.157115	0.209298	0.209298	-1.2265	2.26998	MTHFD1
Megalencephalic_leukoencephalopathy_with_subcortical_cysts	1/200	0.157115	0.157115	0.209298	0.209298	-1.22421	2.26573	SNAP25
Phacomatosis_pigmentovascularis	1/200	0.157115	0.157115	0.209298	0.209298	-1.21956	2.25713	GRIN1
Juvenile_Huntington_disease	1/200	0.157115	0.157115	0.209298	0.209298	-1.21601	2.25057	GRIN1
Cerebro-costo-mandibular_syndrome	1/200	0.157115	0.157115	0.209298	0.209298	-1.1972	2.21575	MTHFD1
Hypomelanotic_disorder	1/200	0.157115	0.157115	0.209298	0.209298	-1.18481	2.19283	GRIN1
Neuroendocrine_carcinoma_of_the_cervix	1/200	0.157115	0.157115	0.209298	0.209298	-1.18199	2.1876	RARA
Neural_crest_tumor	1/200	0.157115	0.157115	0.209298	0.209298	-1.17259	2.17021	CHRNB2
Glutamine_deficiency_congenital	1/200	0.157115	0.157115	0.209298	0.209298	-1.17024	2.16585	MTHFD1
Lissencephaly_X-linked	1/200	0.157115	0.157115	0.209298	0.209298	-1.16397	2.15424	SCN2A
Spinocerebellar_ataxia	1/200	0.157115	0.157115	0.209298	0.209298	-1.1568	2.14098	MTHFD1
Familial_renal_cell_carcinoma	1/200	0.157115	0.157115	0.209298	0.209298	-1.15411	2.136	MTHFD1
CODAS_syndrome	1/200	0.157115	0.157115	0.209298	0.209298	-1.14516	2.11944	MTHFD1
Muenke_Syndrome	1/200	0.157115	0.157115	0.209298	0.209298	-1.14445	2.11813	GRIN1
Gastric_duplication_cysts	1/200	0.157115	0.157115	0.209298	0.209298	-1.14443	2.11809	MTHFD1
Juberg_Marsidi_syndrome	1/200	0.157115	0.157115	0.209298	0.209298	-1.14361	2.11657	KIF11
Motor_neuro-ophthalmic_disorders	1/200	0.157115	0.157115	0.209298	0.209298	-1.13748	2.10522	SNAP25
Infantile-onset_ascending_hereditary_spastic_paralysis	1/200	0.157115	0.157115	0.209298	0.209298	-1.13617	2.10279	TYMS
Myeloid_splenomegaly	1/200	0.157115	0.157115	0.209298	0.209298	-1.13562	2.10179	GRIN1
Marshall_syndrome	1/200	0.157115	0.157115	0.209298	0.209298	-1.13313	2.09718	GRIN1
Sacrococcygeal_Teratoma	1/200	0.157115	0.157115	0.209298	0.209298	-1.12437	2.08097	PLK1
Phosphoglycerate_kinase_deficiency	1/200	0.157115	0.157115	0.209298	0.209298	-1.11628	2.06599	RARA
Neurofibrosarcoma	1/200	0.157115	0.157115	0.209298	0.209298	-1.10395	2.04317	RARA
Plummer_Vinson_syndrome	1/200	0.157115	0.157115	0.209298	0.209298	-1.0979	2.03196	MTHFD1
Liver_failure_acute_infantile	1/200	0.157115	0.157115	0.209298	0.209298	-1.08842	2.01443	MTHFD1
Holzgreve_syndrome	1/200	0.157115	0.157115	0.209298	0.209298	-1.08285	2.00411	TYMS
Mitochondrial_encephalomyopathy_lactic_acidosis_and_stroke-like_episodes	1/200	0.157115	0.157115	0.209298	0.209298	-1.07102	1.98222	MTHFD1
Orbital_lymphangioma	1/200	0.157115	0.157115	0.209298	0.209298	-1.05652	1.95538	MTHFD1
Mental_retardation_X-linked_14	1/200	0.157115	0.157115	0.209298	0.209298	-1.04597	1.93586	SNAP25
Lubs_X-linked_mental_retardation_syndrome	1/200	0.157115	0.157115	0.209298	0.209298	-1.03309	1.91201	SNAP25
Leigh_syndrome	1/200	0.157115	0.157115	0.209298	0.209298	-1.00554	1.86104	MTHFD1
Neu_Laxova_syndrome	1/200	0.157115	0.157115	0.209298	0.209298	-0.913827	1.69129	MTHFD1
Mitochondrial_myopathy_with_lactic_acidosis	1/200	0.157115	0.157115	0.209298	0.209298	-0.905058	1.67506	MTHFD1

## Sheet: Rare Diseases_GeneRIF-ARCHS4
Term	Overlap	P-value	Adjusted P-value	Old P-value	Old Adjusted P-value	Z-score	Combined Score	Genes
Clayton-Smith_Donnai_syndrome	8/200	1.95576e-12	2.20349e-10	2.48796e-11	2.8031e-09	-1.90894	51.4655	TOP2A;CENPE;PLK1;CDK1;BIRC5;NEK2;KIF11;TYMS
Chromosome_9p_trisomy	8/200	1.95576e-12	2.20349e-10	2.48796e-11	2.8031e-09	-1.74732	47.1081	TOP2A;CENPE;PLK1;CDK1;BIRC5;NEK2;KIF11;EZH2
Seckel_syndrome	8/200	1.95576e-12	2.20349e-10	2.48796e-11	2.8031e-09	-1.6728	45.0991	TOP2A;CENPE;MTHFD1;PLK1;CDK1;BIRC5;KIF11;EZH2
Congenital_aplastic_anemia	7/200	1.60844e-10	6.79564e-09	1.46574e-09	6.19275e-08	-1.77821	40.0996	TOP2A;MTHFD1;PLK1;BIRC5;KIF11;TYMS;EZH2
VACTERL_association	7/200	1.60844e-10	6.79564e-09	1.46574e-09	6.19275e-08	-1.73101	39.0352	TOP2A;CENPE;MTHFD1;CDK1;BIRC5;KIF11;EZH2
Fanconi_anemia	7/200	1.60844e-10	6.79564e-09	1.46574e-09	6.19275e-08	-1.5307	34.5183	TOP2A;MTHFD1;PLK1;BIRC5;KIF11;TYMS;EZH2
Xeroderma_pigmentosum	6/200	1.04752e-08	3.21873e-07	6.84038e-08	2.10186e-06	-1.77837	32.6763	TOP2A;MTHFD1;PLK1;BIRC5;KIF11;TYMS
Bloom_syndrome	6/200	1.04752e-08	3.21873e-07	6.84038e-08	2.10186e-06	-1.76814	32.4883	TOP2A;MTHFD1;PLK1;BIRC5;KIF11;TYMS
Microencephaly	7/200	1.60844e-10	6.79564e-09	1.46574e-09	6.19275e-08	-1.36135	30.6993	TOP2A;CENPE;PLK1;CDK1;BIRC5;KIF11;EZH2
Microcephaly	7/200	1.60844e-10	6.79564e-09	1.46574e-09	6.19275e-08	-1.35338	30.5195	TOP2A;CENPE;PLK1;CDK1;BIRC5;KIF11;EZH2
Anemia_due_to_Adenosine_triphosphatase_deficiency	5/200	5.33834e-07	9.49662e-06	2.50352e-06	4.45363e-05	-2.00376	28.9407	TOP2A;MTHFD1;KIF11;TYMS;EZH2
Chromosome_1q_deletion	6/200	1.04752e-08	3.21873e-07	6.84038e-08	2.10186e-06	-1.56559	28.7666	TOP2A;MTHFD1;PLK1;CDK1;BIRC5;KIF11
Roberts_syndrome	5/200	5.33834e-07	9.49662e-06	2.50352e-06	4.45363e-05	-1.61351	23.3043	TOP2A;CENPE;CDK1;BIRC5;KIF11
Ataxia-telangiectasia	5/200	5.33834e-07	9.49662e-06	2.50352e-06	4.45363e-05	-1.59295	23.0072	TOP2A;MTHFD1;PLK1;KIF11;TYMS
Breast_cancer_childhood	5/200	5.33834e-07	9.49662e-06	2.50352e-06	4.45363e-05	-1.57177	22.7013	TOP2A;MTHFD1;PLK1;KIF11;TYMS
Pleuropulmonary_blastoma	5/200	5.33834e-07	9.49662e-06	2.50352e-06	4.45363e-05	-1.49317	21.5662	TOP2A;CENPE;CDK1;KIF11;EZH2
Thyroid_cancer_Hurthle_cell	5/200	5.33834e-07	9.49662e-06	2.50352e-06	4.45363e-05	-1.45602	21.0295	TOP2A;MTHFD1;PLK1;BIRC5;KIF11
Retinopathy_pigmentary_mental_retardation	4/200	2.08561e-05	0.000213617	7.05086e-05	0.000722179	-1.75634	18.9296	TOP2A;PLK1;CDK1;NEK2
Peters_plus_syndrome	4/200	2.08561e-05	0.000213617	7.05086e-05	0.000722179	-1.72566	18.5989	TOP2A;CENPE;CDK1;KIF11
Toni-Debre-Fanconi_syndrome	4/200	2.08561e-05	0.000213617	7.05086e-05	0.000722179	-1.70854	18.4144	TOP2A;MTHFD1;CDK1;KIF11
Aplastic_anemia	4/200	2.08561e-05	0.000213617	7.05086e-05	0.000722179	-1.69286	18.2454	MTHFD1;KIF11;TYMS;EZH2
Mutagen_sensitivity	5/200	5.33834e-07	9.49662e-06	2.50352e-06	4.45363e-05	-1.24626	18	TOP2A;MTHFD1;PLK1;KIF11;TYMS
Meier-Gorlin_syndrome	5/200	5.33834e-07	9.49662e-06	2.50352e-06	4.45363e-05	-1.24399	17.9672	MTHFD1;PLK1;KIF11;TYMS;EZH2
Fanconi_renotubular_syndrome	4/200	2.08561e-05	0.000213617	7.05086e-05	0.000722179	-1.56941	16.9149	TOP2A;MTHFD1;CDK1;KIF11
Fanconi_Bickel_syndrome	4/200	2.08561e-05	0.000213617	7.05086e-05	0.000722179	-1.56581	16.8761	TOP2A;MTHFD1;CDK1;KIF11
Micrencephaly_corpus_callosum_agenesis	4/200	2.08561e-05	0.000213617	7.05086e-05	0.000722179	-1.45686	15.7019	TOP2A;CENPE;KIF11;EZH2
Tetraploidy	4/200	2.08561e-05	0.000213617	7.05086e-05	0.000722179	-1.45654	15.6984	TOP2A;PLK1;KIF11;TYMS
Hepatocellular_carcinoma_(fibrolamellar_variant)	4/200	2.08561e-05	0.000213617	7.05086e-05	0.000722179	-1.4157	15.2582	TOP2A;MTHFD1;PLK1;KIF11
Renal_pelvis_and_ureter_transitional_cell_cancer	4/200	2.08561e-05	0.000213617	7.05086e-05	0.000722179	-1.38188	14.8938	TOP2A;MTHFD1;PLK1;KIF11
Rothmund_Thomson_syndrome	4/200	2.08561e-05	0.000213617	7.05086e-05	0.000722179	-1.35991	14.6569	TOP2A;MTHFD1;PLK1;KIF11
Nevoid_basal_cell_carcinoma_syndrome	4/200	2.08561e-05	0.000213617	7.05086e-05	0.000722179	-1.34686	14.5163	TOP2A;PLK1;KIF11;TYMS
Angelman_syndrome	3/200	0.000604056	0.00202149	0.00147995	0.0049527	-1.95693	14.5045	SNAP25;SCN2A;GRIN1
Radial_ray_agenesis	3/200	0.000604056	0.00202149	0.00147995	0.0049527	-1.95379	14.4812	MTHFD1;PLK1;BIRC5
Antisocial_personality_disorder	3/200	0.000604056	0.00202149	0.00147995	0.0049527	-1.94944	14.449	SNAP25;SCN2A;GRIN1
Chromosome_3_duplication_syndrome	3/200	0.000604056	0.00202149	0.00147995	0.0049527	-1.94482	14.4147	SNAP25;SCN2A;GRIN1
Chromosome_17_deletion	3/200	0.000604056	0.00202149	0.00147995	0.0049527	-1.94411	14.4094	PLK1;BIRC5;KIF11
Manouvrier_syndrome	4/200	2.08561e-05	0.000213617	7.05086e-05	0.000722179	-1.32694	14.3016	TOP2A;MTHFD1;PLK1;BIRC5
Nijmegen_breakage_syndrome	4/200	2.08561e-05	0.000213617	7.05086e-05	0.000722179	-1.3215	14.2429	TOP2A;MTHFD1;PLK1;KIF11
Apraxia	3/200	0.000604056	0.00202149	0.00147995	0.0049527	-1.87247	13.8784	SNAP25;SCN2A;GRIN1
Enolase_deficiency_type_1	3/200	0.000604056	0.00202149	0.00147995	0.0049527	-1.84527	13.6769	SNAP25;SCN2A;GRIN1
Congenital_dyserythropoietic_anemia	3/200	0.000604056	0.00202149	0.00147995	0.0049527	-1.81282	13.4363	TOP2A;PLK1;KIF11
Chorea_familial_benign	3/200	0.000604056	0.00202149	0.00147995	0.0049527	-1.81013	13.4164	SNAP25;SCN2A;GRIN1
Autosomal_dominant_partial_epilepsy_with_auditory_features	3/200	0.000604056	0.00202149	0.00147995	0.0049527	-1.7995	13.3376	SNAP25;SCN2A;GRIN1
Epilepsy_female_restricted_with_mental_retardation	3/200	0.000604056	0.00202149	0.00147995	0.0049527	-1.7994	13.3369	SNAP25;SCN2A;GRIN1
Benign_familial_infantile_epilepsy	3/200	0.000604056	0.00202149	0.00147995	0.0049527	-1.79787	13.3255	SNAP25;SCN2A;GRIN1
Convulsions_benign_familial_infantile_1	3/200	0.000604056	0.00202149	0.00147995	0.0049527	-1.79577	13.3099	SNAP25;SCN2A;GRIN1
Botulism	3/200	0.000604056	0.00202149	0.00147995	0.0049527	-1.78152	13.2043	SNAP25;SCN2A;GRIN1
Dystonia_11	3/200	0.000604056	0.00202149	0.00147995	0.0049527	-1.76783	13.1029	SNAP25;SCN2A;GRIN1
Temporal_epilepsy_familial	3/200	0.000604056	0.00202149	0.00147995	0.0049527	-1.74153	12.908	SNAP25;SCN2A;GRIN1
Epilepsy_juvenile_absence	3/200	0.000604056	0.00202149	0.00147995	0.0049527	-1.73728	12.8765	SNAP25;SCN2A;GRIN1
Episodic_ataxia	3/200	0.000604056	0.00202149	0.00147995	0.0049527	-1.72871	12.8129	SNAP25;SCN2A;GRIN1
Torticollis_familial	3/200	0.000604056	0.00202149	0.00147995	0.0049527	-1.70638	12.6474	SNAP25;SCN2A;GRIN1
Elective_mutism	3/200	0.000604056	0.00202149	0.00147995	0.0049527	-1.67348	12.4036	SNAP25;SCN2A;GRIN1
Dravet_syndrome	3/200	0.000604056	0.00202149	0.00147995	0.0049527	-1.67148	12.3887	SNAP25;SCN2A;GRIN1
Rett_syndrome	3/200	0.000604056	0.00202149	0.00147995	0.0049527	-1.66008	12.3043	SNAP25;SCN2A;GRIN1
Benign_essential_tremor_syndrome	3/200	0.000604056	0.00202149	0.00147995	0.0049527	-1.65427	12.2612	SNAP25;SCN2A;GRIN1
Waardenburg_syndrome	3/200	0.000604056	0.00202149	0.00147995	0.0049527	-1.64631	12.2022	TOP2A;BIRC5;KIF11
Split_hand_split_foot_malformation_autosomal_recessive	3/200	0.000604056	0.00202149	0.00147995	0.0049527	-1.63772	12.1385	SNAP25;SCN2A;GRIN1
Dyskinesia_drug_induced	3/200	0.000604056	0.00202149	0.00147995	0.0049527	-1.63725	12.135	SNAP25;SCN2A;GRIN1
Restless_legs_syndrome_susceptibility_to_2	3/200	0.000604056	0.00202149	0.00147995	0.0049527	-1.63557	12.1226	SNAP25;SCN2A;GRIN1
Wolf-Hirschhorn_syndrome	3/200	0.000604056	0.00202149	0.00147995	0.0049527	-1.62385	12.0357	MTHFD1;PLK1;TYMS
Hemiplegic_migraine	3/200	0.000604056	0.00202149	0.00147995	0.0049527	-1.61916	12.0009	SNAP25;SCN2A;GRIN1
Intestinal_atresia_multiple	3/200	0.000604056	0.00202149	0.00147995	0.0049527	-1.61486	11.9691	TOP2A;CENPE;CDK1
Glycine_encephalopathy	3/200	0.000604056	0.00202149	0.00147995	0.0049527	-1.61321	11.9569	SNAP25;SCN2A;GRIN1
Split_hand/foot_malformation_X-linked	3/200	0.000604056	0.00202149	0.00147995	0.0049527	-1.61255	11.9519	SNAP25;SCN2A;GRIN1
Esotropia	3/200	0.000604056	0.00202149	0.00147995	0.0049527	-1.61224	11.9497	SNAP25;SCN2A;GRIN1
Ovarian_insufficiency_familial	3/200	0.000604056	0.00202149	0.00147995	0.0049527	-1.60729	11.913	TOP2A;CENPE;KIF11
Arachnoid_cysts	3/200	0.000604056	0.00202149	0.00147995	0.0049527	-1.58827	11.772	TOP2A;PLK1;KIF11
Thunderclap_headache	3/200	0.000604056	0.00202149	0.00147995	0.0049527	-1.55775	11.5458	SNAP25;SCN2A;GRIN1
Epileptic_encephalopathy_Lennox-Gastaut_type	3/200	0.000604056	0.00202149	0.00147995	0.0049527	-1.55022	11.49	SNAP25;SCN2A;GRIN1
Restless_legs_syndrome_susceptibility_to_3	3/200	0.000604056	0.00202149	0.00147995	0.0049527	-1.546	11.4587	SNAP25;SCN2A;GRIN1
Restless_legs_syndrome_susceptibility_to_5	3/200	0.000604056	0.00202149	0.00147995	0.0049527	-1.54098	11.4215	SNAP25;SCN2A;GRIN1
Pyridoxine-dependent_epilepsy	3/200	0.000604056	0.00202149	0.00147995	0.0049527	-1.53292	11.3618	SNAP25;SCN2A;GRIN1
Genetic_reflex_epilepsy	3/200	0.000604056	0.00202149	0.00147995	0.0049527	-1.52178	11.2792	SNAP25;SCN2A;GRIN1
Colorectal_cancer_childhood	3/200	0.000604056	0.00202149	0.00147995	0.0049527	-1.52169	11.2785	TOP2A;MTHFD1;KIF11
Precocious_epileptic_encephalopathy	3/200	0.000604056	0.00202149	0.00147995	0.0049527	-1.51361	11.2187	SNAP25;SCN2A;GRIN1
Juvenile_myoclonic_epilepsy	3/200	0.000604056	0.00202149	0.00147995	0.0049527	-1.50675	11.1678	SNAP25;SCN2A;GRIN1
Ovarian_low_malignant_potential_tumor	3/200	0.000604056	0.00202149	0.00147995	0.0049527	-1.50368	11.145	TOP2A;PLK1;KIF11
Chromosome_12_ring	3/200	0.000604056	0.00202149	0.00147995	0.0049527	-1.4949	11.0799	TOP2A;PLK1;KIF11
Parkinson_disease_juvenile_autosomal_recessive	3/200	0.000604056	0.00202149	0.00147995	0.0049527	-1.49431	11.0756	SNAP25;SCN2A;GRIN1
Olivopontocerebellar_atrophy	3/200	0.000604056	0.00202149	0.00147995	0.0049527	-1.48891	11.0356	SNAP25;SCN2A;GRIN1
Hoyeraal_Hreidarsson_syndrome	3/200	0.000604056	0.00202149	0.00147995	0.0049527	-1.45944	10.8171	MTHFD1;PLK1;BIRC5
Hoyeraal_syndrome	3/200	0.000604056	0.00202149	0.00147995	0.0049527	-1.45566	10.7891	MTHFD1;PLK1;BIRC5
Ohtahara_syndrome	3/200	0.000604056	0.00202149	0.00147995	0.0049527	-1.45324	10.7712	SNAP25;SCN2A;GRIN1
Mental_retardation_epilepsy	3/200	0.000604056	0.00202149	0.00147995	0.0049527	-1.45134	10.7571	SNAP25;SCN2A;GRIN1
Focal_dystonia	3/200	0.000604056	0.00202149	0.00147995	0.0049527	-1.44995	10.7468	SNAP25;SCN2A;GRIN1
Photosensitive_epilepsy	3/200	0.000604056	0.00202149	0.00147995	0.0049527	-1.44089	10.6796	SNAP25;SCN2A;GRIN1
Hereditary_hyperekplexia	3/200	0.000604056	0.00202149	0.00147995	0.0049527	-1.43743	10.654	SNAP25;SCN2A;GRIN1
Myoclonus_epilepsy	3/200	0.000604056	0.00202149	0.00147995	0.0049527	-1.42555	10.5659	SNAP25;SCN2A;GRIN1
Paraneoplastic_Neurologic_Disorders	3/200	0.000604056	0.00202149	0.00147995	0.0049527	-1.42017	10.5261	SNAP25;SCN2A;GRIN1
Morvan's_fibrillary_chorea	3/200	0.000604056	0.00202149	0.00147995	0.0049527	-1.41733	10.505	SNAP25;SCN2A;GRIN1
Dyskeratosis_congenita_X-linked	3/200	0.000604056	0.00202149	0.00147995	0.0049527	-1.4116	10.4626	MTHFD1;PLK1;TYMS
Hereditary_primary_Fanconi_disease	3/200	0.000604056	0.00202149	0.00147995	0.0049527	-1.40095	10.3836	TOP2A;MTHFD1;KIF11
Parkinsonism_early_onset_with_mental_retardation	3/200	0.000604056	0.00202149	0.00147995	0.0049527	-1.38953	10.299	SNAP25;SCN2A;GRIN1
Ganglioglioma	3/200	0.000604056	0.00202149	0.00147995	0.0049527	-1.3794	10.2239	TOP2A;PLK1;KIF11
Selenium_poisoning	3/200	0.000604056	0.00202149	0.00147995	0.0049527	-1.37381	10.1825	MTHFD1;BIRC5;TYMS
Limbic_encephalitis	3/200	0.000604056	0.00202149	0.00147995	0.0049527	-1.37135	10.1643	SNAP25;SCN2A;GRIN1
Retinoblastoma	3/200	0.000604056	0.00202149	0.00147995	0.0049527	-1.37079	10.1601	TOP2A;PLK1;KIF11
Muir-Torre_syndrome	3/200	0.000604056	0.00202149	0.00147995	0.0049527	-1.30676	9.68553	TOP2A;MTHFD1;KIF11
L-2-hydroxyglutaric_aciduria	3/200	0.000604056	0.00202149	0.00147995	0.0049527	-1.27166	9.42531	MTHFD1;PLK1;TYMS
Peripheral_type_neurofibromatosis	3/200	0.000604056	0.00202149	0.00147995	0.0049527	-1.23129	9.12612	TOP2A;PLK1;KIF11
Alternating_hemiplegia_of_childhood	2/200	0.0122598	0.0186658	0.0219252	0.0333817	-1.90115	8.36777	SNAP25;GRIN1
Agnosia	2/200	0.0122598	0.0186658	0.0219252	0.0333817	-1.79657	7.90748	SNAP25;GRIN1
Generalized_torsion_dystonia	2/200	0.0122598	0.0186658	0.0219252	0.0333817	-1.79548	7.90266	SNAP25;GRIN1
Glutamate_decarboxylase_deficiency	2/200	0.0122598	0.0186658	0.0219252	0.0333817	-1.77464	7.81097	SNAP25;SCN2A
Blepharospasm	2/200	0.0122598	0.0186658	0.0219252	0.0333817	-1.75196	7.71115	SNAP25;GRIN1
Hyperekplexia_hereditary	2/200	0.0122598	0.0186658	0.0219252	0.0333817	-1.71311	7.54015	SNAP25;SCN2A
Alzheimer's_disease_without_neurofibrillary_tangles	2/200	0.0122598	0.0186658	0.0219252	0.0333817	-1.7071	7.51368	SNAP25;GRIN1
Corticobasal_degeneration	2/200	0.0122598	0.0186658	0.0219252	0.0333817	-1.7039	7.49959	SNAP25;GRIN1
Creutzfeldt-Jakob_disease	2/200	0.0122598	0.0186658	0.0219252	0.0333817	-1.69625	7.46591	SNAP25;GRIN1
Cat_Eye_syndrome	2/200	0.0122598	0.0186658	0.0219252	0.0333817	-1.68027	7.39557	SNAP25;GRIN1
Cluttering	2/200	0.0122598	0.0186658	0.0219252	0.0333817	-1.67889	7.3895	SNAP25;SCN2A
Aortic_supravalvular_stenosis	2/200	0.0122598	0.0186658	0.0219252	0.0333817	-1.66599	7.33274	SNAP25;GRIN1
Cerebellar_degeneration	2/200	0.0122598	0.0186658	0.0219252	0.0333817	-1.66528	7.3296	SNAP25;GRIN1
Dystonia_17	2/200	0.0122598	0.0186658	0.0219252	0.0333817	-1.64676	7.24811	SNAP25;GRIN1
Chorea_minor	2/200	0.0122598	0.0186658	0.0219252	0.0333817	-1.64526	7.24151	SNAP25;GRIN1
Hypomagnesemia_2_renal	2/200	0.0122598	0.0186658	0.0219252	0.0333817	-1.63286	7.18691	SNAP25;GRIN1
Athetosis	2/200	0.0122598	0.0186658	0.0219252	0.0333817	-1.628	7.16555	SNAP25;GRIN1
Cerebellar_agenesis	2/200	0.0122598	0.0186658	0.0219252	0.0333817	-1.61922	7.12686	SNAP25;GRIN1
Familial_transthyretin_amyloidosis	2/200	0.0122598	0.0186658	0.0219252	0.0333817	-1.60646	7.07073	SNAP25;GRIN1
Basilar_migraine	2/200	0.0122598	0.0186658	0.0219252	0.0333817	-1.60491	7.06391	SNAP25;GRIN1
Trichothiodystrophy_photosensitive	2/200	0.0122598	0.0186658	0.0219252	0.0333817	-1.60425	7.061	PLK1;TYMS
Epilepsy_partial_familial	2/200	0.0122598	0.0186658	0.0219252	0.0333817	-1.5975	7.0313	SNAP25;GRIN1
Dysautonomia_like_disorder	2/200	0.0122598	0.0186658	0.0219252	0.0333817	-1.59302	7.01158	SNAP25;GRIN1
Long_QT_syndrome_11	2/200	0.0122598	0.0186658	0.0219252	0.0333817	-1.59191	7.0067	SNAP25;GRIN1
Sudden_Arrhythmia_Death_Syndrome	2/200	0.0122598	0.0186658	0.0219252	0.0333817	-1.58149	6.96081	SNAP25;GRIN1
Variant_Creutzfeldt-Jakob_disease	2/200	0.0122598	0.0186658	0.0219252	0.0333817	-1.58061	6.95694	SNAP25;GRIN1
Restless_legs_syndrome_susceptibility_to_1	2/200	0.0122598	0.0186658	0.0219252	0.0333817	-1.57152	6.91693	SNAP25;GRIN1
Dystonia_13	2/200	0.0122598	0.0186658	0.0219252	0.0333817	-1.56881	6.90502	SNAP25;GRIN1
Fazio_Londe_syndrome	2/200	0.0122598	0.0186658	0.0219252	0.0333817	-1.55794	6.85718	SNAP25;GRIN1
Torsion_dystonia	2/200	0.0122598	0.0186658	0.0219252	0.0333817	-1.55602	6.84872	SNAP25;SCN2A
Cough_headache	2/200	0.0122598	0.0186658	0.0219252	0.0333817	-1.54622	6.80557	SNAP25;GRIN1
Cervical_dystonia	2/200	0.0122598	0.0186658	0.0219252	0.0333817	-1.5439	6.79537	SNAP25;GRIN1
Blastoma	2/200	0.0122598	0.0186658	0.0219252	0.0333817	-1.53626	6.76172	TOP2A;KIF11
Double_cortex_syndrome	2/200	0.0122598	0.0186658	0.0219252	0.0333817	-1.52879	6.72888	SNAP25;SCN2A
Borjeson-Forssman-Lehmann_syndrome	2/200	0.0122598	0.0186658	0.0219252	0.0333817	-1.52263	6.70175	TOP2A;EZH2
Status_epilepticus	2/200	0.0122598	0.0186658	0.0219252	0.0333817	-1.5166	6.67523	SNAP25;GRIN1
Fatal_familial_insomnia	2/200	0.0122598	0.0186658	0.0219252	0.0333817	-1.50802	6.63742	SNAP25;GRIN1
Dentatorubral_pallidoluysian_atrophy	2/200	0.0122598	0.0186658	0.0219252	0.0333817	-1.49419	6.57659	SNAP25;GRIN1
Cornelia_de_Lange_syndrome	2/200	0.0122598	0.0186658	0.0219252	0.0333817	-1.49156	6.565	TOP2A;KIF11
Pyridoxine_deficiency	2/200	0.0122598	0.0186658	0.0219252	0.0333817	-1.47676	6.49987	SNAP25;GRIN1
Cerebral_palsy_ataxic	2/200	0.0122598	0.0186658	0.0219252	0.0333817	-1.47247	6.48099	SNAP25;GRIN1
Cataract_ataxia_deafness	2/200	0.0122598	0.0186658	0.0219252	0.0333817	-1.46706	6.45716	SNAP25;GRIN1
Hypoxanthine_guanine_phosphoribosyltransferase_deficiency	2/200	0.0122598	0.0186658	0.0219252	0.0333817	-1.46643	6.4544	SNAP25;GRIN1
Gurrieri_syndrome	2/200	0.0122598	0.0186658	0.0219252	0.0333817	-1.4628	6.43839	SNAP25;GRIN1
Hemiplegia	2/200	0.0122598	0.0186658	0.0219252	0.0333817	-1.46191	6.4345	SNAP25;GRIN1
Hereditary_hyperuricemia	2/200	0.0122598	0.0186658	0.0219252	0.0333817	-1.45794	6.41701	SNAP25;GRIN1
Cystinuria	2/200	0.0122598	0.0186658	0.0219252	0.0333817	-1.45657	6.41097	SNAP25;GRIN1
Wallerian_degeneration	2/200	0.0122598	0.0186658	0.0219252	0.0333817	-1.45098	6.38638	SNAP25;GRIN1
Encephalopathy_progressive_optic_atrophy	2/200	0.0122598	0.0186658	0.0219252	0.0333817	-1.44725	6.36996	SNAP25;GRIN1
Familial_Treacher_Collins_syndrome	2/200	0.0122598	0.0186658	0.0219252	0.0333817	-1.44578	6.36351	MTHFD1;PLK1
Dystonia_1	2/200	0.0122598	0.0186658	0.0219252	0.0333817	-1.44446	6.35769	SNAP25;GRIN1
Progressive_supranuclear_palsy	2/200	0.0122598	0.0186658	0.0219252	0.0333817	-1.43063	6.29681	SNAP25;GRIN1
Fraser_like_syndrome	2/200	0.0122598	0.0186658	0.0219252	0.0333817	-1.42931	6.291	SNAP25;SCN2A
Long_QT_syndrome_10	2/200	0.0122598	0.0186658	0.0219252	0.0333817	-1.42462	6.27035	SNAP25;GRIN1
Heterochromia_iridis	2/200	0.0122598	0.0186658	0.0219252	0.0333817	-1.42229	6.26013	PLK1;BIRC5
Galactosialidosis	2/200	0.0122598	0.0186658	0.0219252	0.0333817	-1.42226	6.25998	SNAP25;GRIN1
Testicular_cancer	2/200	0.0122598	0.0186658	0.0219252	0.0333817	-1.41657	6.23493	MTHFD1;PLK1
15q13.3_microdeletion_syndrome	2/200	0.0122598	0.0186658	0.0219252	0.0333817	-1.41626	6.23358	SNAP25;SCN2A
Fragile_X_syndrome	2/200	0.0122598	0.0186658	0.0219252	0.0333817	-1.41084	6.20972	SNAP25;GRIN1
Gerstmann_syndrome	2/200	0.0122598	0.0186658	0.0219252	0.0333817	-1.40946	6.20365	SNAP25;GRIN1
Short_stature_mental_retardation_eye_anomalies	2/200	0.0122598	0.0186658	0.0219252	0.0333817	-1.4034	6.17698	TOP2A;KIF11
Optic_atrophy_2	2/200	0.0122598	0.0186658	0.0219252	0.0333817	-1.40322	6.17618	SNAP25;GRIN1
Megalencephalic_leukoencephalopathy_with_subcortical_cysts	2/200	0.0122598	0.0186658	0.0219252	0.0333817	-1.40269	6.17385	SNAP25;GRIN1
Pitt_syndrome	2/200	0.0122598	0.0186658	0.0219252	0.0333817	-1.40011	6.16248	SNAP25;GRIN1
Lesch_Nyhan_syndrome	2/200	0.0122598	0.0186658	0.0219252	0.0333817	-1.39804	6.15337	SNAP25;GRIN1
Pelizaeus-Merzbacher_disease	2/200	0.0122598	0.0186658	0.0219252	0.0333817	-1.39752	6.1511	SNAP25;GRIN1
Spasmodic_dysphonia	2/200	0.0122598	0.0186658	0.0219252	0.0333817	-1.39414	6.13619	SNAP25;GRIN1
Sydenham's_chorea	2/200	0.0122598	0.0186658	0.0219252	0.0333817	-1.38396	6.09139	SNAP25;GRIN1
Pseudo_Pelger-Huet_anomaly	2/200	0.0122598	0.0186658	0.0219252	0.0333817	-1.3812	6.07923	TOP2A;KIF11
Neuronal_intranuclear_inclusion_disease	2/200	0.0122598	0.0186658	0.0219252	0.0333817	-1.37544	6.05389	SNAP25;GRIN1
Dyskeratosis_congenita_autosomal_recessive	2/200	0.0122598	0.0186658	0.0219252	0.0333817	-1.36822	6.02213	MTHFD1;PLK1
Hereditary_spastic_paraplegia	2/200	0.0122598	0.0186658	0.0219252	0.0333817	-1.36445	6.00554	SNAP25;GRIN1
Hereditary_ataxia	2/200	0.0122598	0.0186658	0.0219252	0.0333817	-1.36059	5.98856	SNAP25;GRIN1
Familial_adenomatous_polyposis	2/200	0.0122598	0.0186658	0.0219252	0.0333817	-1.35576	5.96728	PLK1;KIF11
Encephalopathy_recurrent_of_childhood	2/200	0.0122598	0.0186658	0.0219252	0.0333817	-1.35319	5.95597	SNAP25;GRIN1
Juvenile_retinoschisis	2/200	0.0122598	0.0186658	0.0219252	0.0333817	-1.3528	5.95424	SNAP25;GRIN1
Infantile_apnea	2/200	0.0122598	0.0186658	0.0219252	0.0333817	-1.34849	5.93529	SNAP25;GRIN1
Pelger-Huet_anomaly	2/200	0.0122598	0.0186658	0.0219252	0.0333817	-1.34573	5.92312	TOP2A;KIF11
Post-traumatic_epilepsy	2/200	0.0122598	0.0186658	0.0219252	0.0333817	-1.34567	5.92288	SNAP25;GRIN1
Kernicterus	2/200	0.0122598	0.0186658	0.0219252	0.0333817	-1.34536	5.92149	SNAP25;GRIN1
Lewy_body_dementia	2/200	0.0122598	0.0186658	0.0219252	0.0333817	-1.34421	5.91646	SNAP25;GRIN1
Leukodystrophy	2/200	0.0122598	0.0186658	0.0219252	0.0333817	-1.34111	5.9028	SNAP25;GRIN1
Optic_atrophy_6	2/200	0.0122598	0.0186658	0.0219252	0.0333817	-1.33111	5.85879	SNAP25;GRIN1
Menkes_disease	2/200	0.0122598	0.0186658	0.0219252	0.0333817	-1.33103	5.85842	SNAP25;GRIN1
Neurogenic_diabetes_insipidus	2/200	0.0122598	0.0186658	0.0219252	0.0333817	-1.33021	5.85484	SNAP25;GRIN1
Primary_lateral_sclerosis	2/200	0.0122598	0.0186658	0.0219252	0.0333817	-1.32144	5.8162	SNAP25;GRIN1
Plagiocephaly	2/200	0.0122598	0.0186658	0.0219252	0.0333817	-1.31501	5.78791	SNAP25;GRIN1
Neuropathy_sensory_spastic_paraplegia	2/200	0.0122598	0.0186658	0.0219252	0.0333817	-1.30875	5.76038	SNAP25;GRIN1
Stiff_person_syndrome	2/200	0.0122598	0.0186658	0.0219252	0.0333817	-1.30074	5.72511	SNAP25;GRIN1
Neuroferritinopathy	2/200	0.0122598	0.0186658	0.0219252	0.0333817	-1.30046	5.72389	SNAP25;GRIN1
West_syndrome	2/200	0.0122598	0.0186658	0.0219252	0.0333817	-1.30039	5.72355	SNAP25;GRIN1
Phelan-McDermid_syndrome	2/200	0.0122598	0.0186658	0.0219252	0.0333817	-1.29554	5.70223	SNAP25;GRIN1
Weaver_syndrome	2/200	0.0122598	0.0186658	0.0219252	0.0333817	-1.29206	5.68691	TOP2A;KIF11
Mental_retardation_X-linked_syndromic_7	2/200	0.0122598	0.0186658	0.0219252	0.0333817	-1.28938	5.67509	SNAP25;SCN2A
Sakati_syndrome	2/200	0.0122598	0.0186658	0.0219252	0.0333817	-1.27865	5.62787	PLK1;KIF11
Ocular_motility_disorders	2/200	0.0122598	0.0186658	0.0219252	0.0333817	-1.27459	5.61	SNAP25;GRIN1
Hereditary_peripheral_nervous_disorder	2/200	0.0122598	0.0186658	0.0219252	0.0333817	-1.26879	5.58449	SNAP25;GRIN1
Treacher_Collins_syndrome	2/200	0.0122598	0.0186658	0.0219252	0.0333817	-1.26878	5.58446	MTHFD1;PLK1
Pseudomyotonia	2/200	0.0122598	0.0186658	0.0219252	0.0333817	-1.26787	5.58042	SNAP25;GRIN1
Myoclonus_ataxia	2/200	0.0122598	0.0186658	0.0219252	0.0333817	-1.2608	5.54931	SNAP25;GRIN1
Meadows_syndrome	2/200	0.0122598	0.0186658	0.0219252	0.0333817	-1.26051	5.54806	SNAP25;GRIN1
Mental_retardation_X-linked_14	2/200	0.0122598	0.0186658	0.0219252	0.0333817	-1.25751	5.53483	SNAP25;GRIN1
Limb_dystonia	2/200	0.0122598	0.0186658	0.0219252	0.0333817	-1.25466	5.52231	SNAP25;GRIN1
Hypnic_headache	2/200	0.0122598	0.0186658	0.0219252	0.0333817	-1.25198	5.5105	SNAP25;GRIN1
Li_Fraumeni_syndrome	2/200	0.0122598	0.0186658	0.0219252	0.0333817	-1.2487	5.49605	PLK1;KIF11
Werner's_syndrome	2/200	0.0122598	0.0186658	0.0219252	0.0333817	-1.22394	5.38708	MTHFD1;KIF11
Paraplegia	2/200	0.0122598	0.0186658	0.0219252	0.0333817	-1.21513	5.34833	SNAP25;GRIN1
Spitz_nevus	2/200	0.0122598	0.0186658	0.0219252	0.0333817	-1.21068	5.32874	TOP2A;KIF11
Multiple_system_atrophy	2/200	0.0122598	0.0186658	0.0219252	0.0333817	-1.20751	5.31477	SNAP25;GRIN1
Lissencephaly_1	2/200	0.0122598	0.0186658	0.0219252	0.0333817	-1.20488	5.30321	TOP2A;SCN2A
Isaac's_syndrome	2/200	0.0122598	0.0186658	0.0219252	0.0333817	-1.20193	5.29021	SNAP25;GRIN1
Microcephalic_osteodysplastic_primordial_dwarfism_type_1	2/200	0.0122598	0.0186658	0.0219252	0.0333817	-1.19212	5.24701	TOP2A;KIF11
Ovarian_carcinosarcoma	2/200	0.0122598	0.0186658	0.0219252	0.0333817	-1.18923	5.2343	TOP2A;KIF11
Triple_A_syndrome	2/200	0.0122598	0.0186658	0.0219252	0.0333817	-1.18565	5.21855	PLK1;TYMS
Logopenic_progressive_aphasia	2/200	0.0122598	0.0186658	0.0219252	0.0333817	-1.18209	5.20287	SNAP25;GRIN1
Medulloblastoma	2/200	0.0122598	0.0186658	0.0219252	0.0333817	-1.15115	5.06672	TOP2A;KIF11
Pyruvate_decarboxylase_deficiency	2/200	0.0122598	0.0186658	0.0219252	0.0333817	-1.13892	5.01287	SNAP25;GRIN1
Infantile_axonal_neuropathy	2/200	0.0122598	0.0186658	0.0219252	0.0333817	-1.121	4.934	SNAP25;GRIN1
Pierre_Robin's_sequence	2/200	0.0122598	0.0186658	0.0219252	0.0333817	-1.10537	4.86522	TOP2A;KIF11
Lynch_syndrome	2/200	0.0122598	0.0186658	0.0219252	0.0333817	-1.08932	4.79457	TOP2A;KIF11
Pyruvate_dehydrogenase_deficiency	2/200	0.0122598	0.0186658	0.0219252	0.0333817	-1.08055	4.75597	MTHFD1;PLK1
Alpha-Thalassemia	1/200	0.157115	0.157115	0.20739	0.20739	-2.03087	3.75869	RARA
Anthrax	1/200	0.157115	0.157115	0.20739	0.20739	-1.96592	3.63847	RARA
Acrodysostosis	1/200	0.157115	0.157115	0.20739	0.20739	-1.87455	3.46937	RARA
Acyl-CoA_oxidase_deficiency	1/200	0.157115	0.157115	0.20739	0.20739	-1.84356	3.41202	RARA
Clostridium_difficile	1/200	0.157115	0.157115	0.20739	0.20739	-1.84341	3.41175	RARA
Congenital_bilateral_absence_of_the_vas_deferens	1/200	0.157115	0.157115	0.20739	0.20739	-1.82063	3.36958	RARA
Cystinosis	1/200	0.157115	0.157115	0.20739	0.20739	-1.81187	3.35337	RARA
Acute_myeloblastic_leukemia_type_3	1/200	0.157115	0.157115	0.20739	0.20739	-1.76469	3.26605	RARA
Alpers_syndrome	1/200	0.157115	0.157115	0.20739	0.20739	-1.76259	3.26217	SNAP25
Gastric_lymphoma	1/200	0.157115	0.157115	0.20739	0.20739	-1.75939	3.25624	RARA
Aganglionosis_total_intestinal	1/200	0.157115	0.157115	0.20739	0.20739	-1.75355	3.24544	CHRNB2
Dystonia_6_torsion	1/200	0.157115	0.157115	0.20739	0.20739	-1.75321	3.2448	SCN2A
Dystonia_10	1/200	0.157115	0.157115	0.20739	0.20739	-1.73011	3.20205	GRIN1
Cyclic_thrombocytopenia	1/200	0.157115	0.157115	0.20739	0.20739	-1.71222	3.16895	RARA
Castleman's_disease	1/200	0.157115	0.157115	0.20739	0.20739	-1.70958	3.16406	RARA
Alstrom_syndrome	1/200	0.157115	0.157115	0.20739	0.20739	-1.69579	3.13854	RARA
Children's_interstitial_lung_disease	1/200	0.157115	0.157115	0.20739	0.20739	-1.6891	3.12615	RARA
Buruli_ulcer	1/200	0.157115	0.157115	0.20739	0.20739	-1.68192	3.11286	RARA
Acute_myeloblastic_leukemia_type_4	1/200	0.157115	0.157115	0.20739	0.20739	-1.6626	3.0771	RARA
Cyclic_neutropenia	1/200	0.157115	0.157115	0.20739	0.20739	-1.61009	2.97992	RARA
Childhood-Onset_Schizophrenia	1/200	0.157115	0.157115	0.20739	0.20739	-1.57926	2.92286	SCN2A
Atypical_Rett_syndrome	1/200	0.157115	0.157115	0.20739	0.20739	-1.56676	2.89973	SCN2A
Chromosome_10_monosomy_10q	1/200	0.157115	0.157115	0.20739	0.20739	-1.56617	2.89864	RARA
Chromosome_1p36_deletion_syndrome	1/200	0.157115	0.157115	0.20739	0.20739	-1.56235	2.89156	RARA
Bile_duct_cysts	1/200	0.157115	0.157115	0.20739	0.20739	-1.55297	2.8742	RARA
Caroli_disease	1/200	0.157115	0.157115	0.20739	0.20739	-1.54021	2.85058	RARA
Cleidocranial_dysplasia	1/200	0.157115	0.157115	0.20739	0.20739	-1.5212	2.81541	RARA
Bowenoid_papulosis	1/200	0.157115	0.157115	0.20739	0.20739	-1.51914	2.8116	PLK1
Ventricular_fibrillation_idiopathic	1/200	0.157115	0.157115	0.20739	0.20739	-1.50258	2.78095	SNAP25
Griscelli_syndrome_type_2	1/200	0.157115	0.157115	0.20739	0.20739	-1.49989	2.77596	RARA
Pure_autonomic_failure	1/200	0.157115	0.157115	0.20739	0.20739	-1.49896	2.77425	CHRNB2
Chromosome_16_trisomy	1/200	0.157115	0.157115	0.20739	0.20739	-1.49472	2.7664	SCN2A
Anencephaly	1/200	0.157115	0.157115	0.20739	0.20739	-1.47473	2.7294	PLK1
Chondroma	1/200	0.157115	0.157115	0.20739	0.20739	-1.47345	2.72703	PLK1
Corneal_dystrophy_Avellino_type	1/200	0.157115	0.157115	0.20739	0.20739	-1.47317	2.72651	SERPINE1
Adrenal_medulla_cancer	1/200	0.157115	0.157115	0.20739	0.20739	-1.47201	2.72436	CHRNB2
Cyclic_vomiting_syndrome	1/200	0.157115	0.157115	0.20739	0.20739	-1.47023	2.72107	SCN2A
Anton's_syndrome	1/200	0.157115	0.157115	0.20739	0.20739	-1.46214	2.70611	SNAP25
Gamma_heavy_chain_disease	1/200	0.157115	0.157115	0.20739	0.20739	-1.46063	2.70331	RARA
Angiofollicular_lymph_hyperplasia	1/200	0.157115	0.157115	0.20739	0.20739	-1.45341	2.68995	RARA
Angiomatous_lymphoid_hamartoma	1/200	0.157115	0.157115	0.20739	0.20739	-1.44459	2.67362	RARA
Congenital_central_hypoventilation_syndrome	1/200	0.157115	0.157115	0.20739	0.20739	-1.44267	2.67006	RARA
Severe_congenital_neutropenia_autosomal_dominant	1/200	0.157115	0.157115	0.20739	0.20739	-1.44058	2.66619	RARA
Cerebro-oculo-facio-skeletal_syndrome	1/200	0.157115	0.157115	0.20739	0.20739	-1.43721	2.65996	RARA
Hydrops_fetalis	1/200	0.157115	0.157115	0.20739	0.20739	-1.43563	2.65704	RARA
Klebsiella	1/200	0.157115	0.157115	0.20739	0.20739	-1.43098	2.64844	RARA
Duane-radial_ray_syndrome	1/200	0.157115	0.157115	0.20739	0.20739	-1.42934	2.64538	SNAP25
Gorham's_disease	1/200	0.157115	0.157115	0.20739	0.20739	-1.42867	2.64414	RARA
Kikuchi_disease	1/200	0.157115	0.157115	0.20739	0.20739	-1.42645	2.64005	RARA
Chylothorax_congenital	1/200	0.157115	0.157115	0.20739	0.20739	-1.41007	2.60974	SERPINE1
Mental_retardation_X-linked_nonspecific	1/200	0.157115	0.157115	0.20739	0.20739	-1.4026	2.5959	SCN2A
Group_B_strep_disease_in_newborns	1/200	0.157115	0.157115	0.20739	0.20739	-1.4009	2.59276	RARA
Familial_partial_paralysis	1/200	0.157115	0.157115	0.20739	0.20739	-1.38895	2.57064	GRIN1
ICF_syndrome	1/200	0.157115	0.157115	0.20739	0.20739	-1.38182	2.55745	CENPE
Severe_congenital_neutropenia_autosomal_recessive_3	1/200	0.157115	0.157115	0.20739	0.20739	-1.36562	2.52745	RARA
Hypohidrotic_ectodermal_dysplasia	1/200	0.157115	0.157115	0.20739	0.20739	-1.36079	2.51852	RARA
Warburg_micro_syndrome	1/200	0.157115	0.157115	0.20739	0.20739	-1.35557	2.50886	RARA
Fibromuscular_dysplasia	1/200	0.157115	0.157115	0.20739	0.20739	-1.35198	2.50221	RARA
Dyssynergia_cerebellaris_myoclonica	1/200	0.157115	0.157115	0.20739	0.20739	-1.35018	2.49888	GRIN1
Primary_effusion_lymphoma	1/200	0.157115	0.157115	0.20739	0.20739	-1.35011	2.49875	RARA
Granulocytopenia	1/200	0.157115	0.157115	0.20739	0.20739	-1.34996	2.49848	RARA
Thrombocytopenia_x-linked	1/200	0.157115	0.157115	0.20739	0.20739	-1.34041	2.4808	RARA
Thrombocytopenia_2	1/200	0.157115	0.157115	0.20739	0.20739	-1.33447	2.4698	RARA
Ulnar-mammary_syndrome	1/200	0.157115	0.157115	0.20739	0.20739	-1.33403	2.469	RARA
Duane_syndrome	1/200	0.157115	0.157115	0.20739	0.20739	-1.29693	2.40033	SNAP25
Horseshoe_kidney	1/200	0.157115	0.157115	0.20739	0.20739	-1.29299	2.39303	RARA
Thalassemia	1/200	0.157115	0.157115	0.20739	0.20739	-1.29134	2.38998	RARA
Fatal_infantile_encephalomyopathy	1/200	0.157115	0.157115	0.20739	0.20739	-1.2908	2.38899	MTHFD1
Nephropathic_cystinosis	1/200	0.157115	0.157115	0.20739	0.20739	-1.289	2.38566	RARA
Oculocerebrorenal_syndrome	1/200	0.157115	0.157115	0.20739	0.20739	-1.28536	2.37892	RARA
Hyperthermia_induced_defects	1/200	0.157115	0.157115	0.20739	0.20739	-1.2749	2.35956	GRIN1
Thyrotoxic_periodic_paralysis	1/200	0.157115	0.157115	0.20739	0.20739	-1.27165	2.35355	SNAP25
Lymphatic_filariasis	1/200	0.157115	0.157115	0.20739	0.20739	-1.26779	2.3464	RARA
Lowe_oculocerebrorenal_syndrome	1/200	0.157115	0.157115	0.20739	0.20739	-1.26063	2.33315	RARA
Fetal_edema	1/200	0.157115	0.157115	0.20739	0.20739	-1.25618	2.32492	RARA
Laron_syndrome	1/200	0.157115	0.157115	0.20739	0.20739	-1.25578	2.32417	RARA
Thyroid_agenesis	1/200	0.157115	0.157115	0.20739	0.20739	-1.24362	2.30167	TOP2A
Paraganglioma_and_gastric_stromal_sarcoma	1/200	0.157115	0.157115	0.20739	0.20739	-1.24036	2.29563	MTHFD1
Rumination_disorder	1/200	0.157115	0.157115	0.20739	0.20739	-1.2382	2.29163	SCN2A
Congenital_mesoblastic_nephroma	1/200	0.157115	0.157115	0.20739	0.20739	-1.23812	2.2915	TYMS
Wiskott_Aldrich_syndrome	1/200	0.157115	0.157115	0.20739	0.20739	-1.23059	2.27755	RARA
Long_QT_syndrome_4	1/200	0.157115	0.157115	0.20739	0.20739	-1.2291	2.2748	SNAP25
Prolactinoma_familial	1/200	0.157115	0.157115	0.20739	0.20739	-1.2288	2.27423	RARA
Fetal_brain_disruption_sequence	1/200	0.157115	0.157115	0.20739	0.20739	-1.21858	2.25532	TOP2A
Hereditary_type_2_neuropathy	1/200	0.157115	0.157115	0.20739	0.20739	-1.21784	2.25396	GRIN1
Enchondroma	1/200	0.157115	0.157115	0.20739	0.20739	-1.21478	2.24828	PLK1
Gata1_Gene	1/200	0.157115	0.157115	0.20739	0.20739	-1.21392	2.2467	RARA
Anaplastic_ganglioglioma	1/200	0.157115	0.157115	0.20739	0.20739	-1.21158	2.24236	TYMS
Lipoamide_dehydrogenase_deficiency	1/200	0.157115	0.157115	0.20739	0.20739	-1.20723	2.23431	MTHFD1
Polyomavirus_allograft_nephropathy	1/200	0.157115	0.157115	0.20739	0.20739	-1.20512	2.23041	RARA
Sideroblastic_anemia_X-linked	1/200	0.157115	0.157115	0.20739	0.20739	-1.20261	2.22577	MTHFD1
Peyronie_disease	1/200	0.157115	0.157115	0.20739	0.20739	-1.20061	2.22207	RARA
Restless_legs_syndrome_susceptibility_to_4	1/200	0.157115	0.157115	0.20739	0.20739	-1.19759	2.21647	SCN2A
Kerion_celsi	1/200	0.157115	0.157115	0.20739	0.20739	-1.19386	2.20957	RARA
Mental_retardation_X-linked_dysmorphism	1/200	0.157115	0.157115	0.20739	0.20739	-1.19056	2.20346	SNAP25
Restless_legs_syndrome_susceptibility_to_6	1/200	0.157115	0.157115	0.20739	0.20739	-1.18547	2.19404	SCN2A
Lissencephaly_syndrome_type_1	1/200	0.157115	0.157115	0.20739	0.20739	-1.18001	2.18394	SCN2A
Glyceraldehyde-3-phosphate_dehydrogenase_deficiency	1/200	0.157115	0.157115	0.20739	0.20739	-1.15252	2.13306	RARA
Optic_atrophy_5	1/200	0.157115	0.157115	0.20739	0.20739	-1.14056	2.11092	SNAP25
Seminoma	1/200	0.157115	0.157115	0.20739	0.20739	-1.13629	2.10302	PLK1
Hemochromatosis_type_3	1/200	0.157115	0.157115	0.20739	0.20739	-1.12041	2.07362	RARA
Ovarian_germ_cell_tumor	1/200	0.157115	0.157115	0.20739	0.20739	-1.10771	2.05013	PLK1
Pilomatrixoma	1/200	0.157115	0.157115	0.20739	0.20739	-1.06534	1.97172	RARA
Progeria	1/200	0.157115	0.157115	0.20739	0.20739	-1.05025	1.94378	PLK1
Smith-Lemli-Opitz_syndrome_type_1	1/200	0.157115	0.157115	0.20739	0.20739	-1.04926	1.94195	BIRC5
Mitochondrial_myopathy_with_lactic_acidosis	1/200	0.157115	0.157115	0.20739	0.20739	-1.04657	1.93696	MTHFD1
Hemochromatosis_type_4	1/200	0.157115	0.157115	0.20739	0.20739	-1.03563	1.91672	RARA
Pleomorphic_xanthoastrocytoma	1/200	0.157115	0.157115	0.20739	0.20739	-1.01295	1.87475	BIRC5
POEMS_syndrome	1/200	0.157115	0.157115	0.20739	0.20739	-1.00203	1.85454	SERPINE1
Maple_syrup_urine_disease	1/200	0.157115	0.157115	0.20739	0.20739	-0.990142	1.83253	MTHFD1
Multiple_respiratory_chain_enzyme_deficiencies	1/200	0.157115	0.157115	0.20739	0.20739	-0.976958	1.80813	MTHFD1
Locked-in_syndrome	1/200	0.157115	0.157115	0.20739	0.20739	-0.974923	1.80437	GRIN1
MYH-associated_polyposis	1/200	0.157115	0.157115	0.20739	0.20739	-0.93092	1.72293	KIF11
Leiomyomatosis_familial	1/200	0.157115	0.157115	0.20739	0.20739	-0.888524	1.64446	TYMS
Oculopharyngeal_muscular_dystrophy	1/200	0.157115	0.157115	0.20739	0.20739	-0.798235	1.47736	MTHFD1
Liver_failure_acute_infantile	1/200	0.157115	0.157115	0.20739	0.20739	-0.79473	1.47087	MTHFD1
